# Supplementary material for: (1′S,6′S,8′S,9′R)-9′-Bromo-12′-oxa­spiro­[1,3-dioxolane-2,4′-tricyclo­[6.3.1.01,6]dodeca­ne]
Source: Acta Crystallogr Sect E Struct Rep Online. 2012 Jul 10;68(Pt 8):o2411–2. doi: 10.1107/S1600536812029777 (PMC3414332; doi:10.1107/S1600536812029777)
Supplement: Supplementary file 2 [file e-68-o2411-Isup2.hkl]

# 
# h,k,l, Fc-squared, Fo-squared, sigma(Fo-squared) and status flag 
# 
data_I
_shelx_title ' tabrez1 in P2(1)/c' 
_shelx_refln_list_code          4 
_shelx_F_calc_maximum      264.65 
_exptl_crystal_F_000       624.00 
_reflns_d_resolution_high  0.8271 
 
loop_ 
 _symmetry_equiv_pos_as_xyz 
 'x, y, z' 
 '-x, y+1/2, -z+1/2' 
 '-x, -y, -z' 
 'x, -y-1/2, z-1/2' 
 
_cell_length_a    11.0159 
_cell_length_b    12.6619 
_cell_length_c    10.2763 
_cell_angle_alpha  90.000 
_cell_angle_beta  117.044 
_cell_angle_gamma  90.000 
 
_shelx_F_squared_multiplier     1.000 
 
loop_ 
 _refln_index_h 
 _refln_index_k 
 _refln_index_l 
 _refln_F_squared_calc 
 _refln_F_squared_meas 
 _refln_F_squared_sigma 
 _refln_observed_status 
   1   0   0     1575.40     1743.86     18.21 o 
   2   0   0    70039.30    56170.28   1439.49 o 
   3   0   0     5431.09     5727.31     58.97 o 
   4   0   0       12.20        9.94      3.82 o 
   5   0   0     5077.98     5178.00     62.98 o 
   6   0   0      286.44      331.58     10.59 o 
   7   0   0     1742.91     1711.08     30.53 o 
   8   0   0      271.11      260.22     11.63 o 
   9   0   0       51.93       13.63      9.11 o 
  10   0   0      316.72      304.96     14.74 o 
  11   0   0       71.98       81.28     13.27 o 
   1   1   0     2820.16     2851.92     23.99 o 
   2   1   0     5699.27     5695.72     47.45 o 
   3   1   0      439.26      419.69      6.63 o 
   4   1   0     2922.64     2889.03     23.54 o 
   5   1   0      195.76      199.25      4.43 o 
   6   1   0      689.52      679.16      9.72 o 
   7   1   0      109.29      103.80      6.95 o 
   8   1   0      137.65      135.14      7.12 o 
   9   1   0      286.75      276.17     14.33 o 
  10   1   0        0.08       -7.69      7.38 o 
  11   1   0       69.34       65.86      9.24 o 
   0   2   0     2696.65     2937.84     34.94 o 
   1   2   0      124.76      134.18      1.60 o 
   2   2   0      655.67      707.36      6.37 o 
   3   2   0      120.97      112.09      2.95 o 
   4   2   0      196.46      235.93      5.20 o 
   5   2   0        8.88       12.06      2.79 o 
   6   2   0      154.19      148.35      4.86 o 
   7   2   0       21.96       21.70      4.11 o 
   8   2   0        0.71        7.71      5.93 o 
   9   2   0        6.62       -4.18      6.75 o 
  10   2   0       13.57       30.50      7.87 o 
  11   2   0        5.47       11.46      8.56 o 
   1   3   0    13330.43    13348.89    101.01 o 
   2   3   0     2503.20     2515.40     19.05 o 
   3   3   0     4861.40     4838.35     38.19 o 
   4   3   0     1392.28     1275.01     12.63 o 
   5   3   0      418.12      413.85      6.99 o 
   6   3   0     1127.50     1039.35     13.28 o 
   7   3   0       37.71       50.55      4.41 o 
   8   3   0      478.73      461.73      9.20 o 
   9   3   0      163.36      168.77      8.51 o 
  10   3   0        5.28        5.24      7.82 o 
  11   3   0       38.01       33.60      9.22 o 
   0   4   0    12018.00    11535.09    134.89 o 
   1   4   0     1599.28     1634.70     12.80 o 
   2   4   0     2585.64     2578.34     19.58 o 
   3   4   0     6538.61     6576.54     51.60 o 
   4   4   0       48.08       46.43      2.85 o 
   5   4   0     1795.43     1765.29     17.01 o 
   6   4   0       80.23       86.46      3.68 o 
   7   4   0       17.26       21.29      4.86 o 
   8   4   0        3.28        6.23      5.05 o 
   9   4   0      233.90      225.16      9.56 o 
  10   4   0       46.18       50.44      8.74 o 
  11   4   0       49.68       48.76     11.19 o 
   1   5   0      424.32      457.57      5.28 o 
   2   5   0      453.55      526.50      6.34 o 
   3   5   0      359.45      377.89      4.88 o 
   4   5   0     1729.39     1808.98     17.14 o 
   5   5   0      742.17      796.36      9.38 o 
   6   5   0      773.02      740.14      9.33 o 
   7   5   0       79.41       81.34      4.08 o 
   8   5   0       30.38       22.89      7.18 o 
   9   5   0        1.16       10.66      5.73 o 
  10   5   0        0.00       11.46      8.26 o 
  11   5   0        0.95        5.88     11.19 o 
   0   6   0     1290.65     1248.63     15.17 o 
   1   6   0       90.04       83.47      2.53 o 
   2   6   0      185.13      164.79      3.69 o 
   3   6   0      555.73      551.48      7.09 o 
   4   6   0       10.51        9.92      2.22 o 
   5   6   0      617.82      598.87     13.32 o 
   6   6   0       68.42       64.86      5.11 o 
   7   6   0      300.54      316.73      8.70 o 
   8   6   0       52.91       66.58      6.36 o 
   9   6   0       11.28        1.49     11.11 o 
  10   6   0        0.54        9.96      8.65 o 
   1   7   0     3589.03     3448.36     28.35 o 
   2   7   0     1703.15     1657.19     16.06 o 
   3   7   0     4135.37     4081.54     36.01 o 
   4   7   0     1871.81     1774.25     19.17 o 
   5   7   0      765.63      772.25     12.55 o 
   6   7   0      529.10      528.05     19.02 o 
   7   7   0       67.83       68.80      6.10 o 
   8   7   0       50.85       55.80      6.70 o 
   9   7   0      131.17      134.14     14.47 o 
  10   7   0        0.17      -13.22     12.88 o 
   0   8   0     4528.96     4403.23     42.95 o 
   1   8   0      129.08      111.24      3.52 o 
   2   8   0     3052.09     2993.61     27.37 o 
   3   8   0     1902.99     1896.65     18.54 o 
   4   8   0      117.13      122.44      5.25 o 
   5   8   0     2418.39     2389.02     25.48 o 
   6   8   0      508.34      522.33     10.23 o 
   7   8   0      554.12      563.70     15.95 o 
   8   8   0      308.99      307.76     10.49 o 
   9   8   0       32.68       34.55     11.38 o 
  10   8   0       20.34       26.48     13.88 o 
   1   9   0      118.87      143.01      3.51 o 
   2   9   0       17.53       19.49      3.57 o 
   3   9   0        3.27        3.84      3.66 o 
   4   9   0      542.73      543.90     15.20 o 
   5   9   0      238.41      236.56      9.09 o 
   6   9   0      155.87      144.98      7.70 o 
   7   9   0      117.43      112.93     11.11 o 
   8   9   0       58.05       77.93      9.80 o 
   9   9   0        1.62      -23.12     12.21 o 
   0  10   0      974.79      927.36     12.78 o 
   1  10   0       56.79       58.31      3.29 o 
   2  10   0      490.67      475.18      7.87 o 
   3  10   0      235.88      240.30      6.46 o 
   4  10   0       63.11       58.37      5.19 o 
   5  10   0      208.29      230.95      9.00 o 
   6  10   0        6.76       17.63      8.13 o 
   7  10   0      195.57      208.08     20.75 o 
   8  10   0       32.27       19.42     12.25 o 
   1  11   0     1948.76     1908.80     17.71 o 
   2  11   0      183.18      176.93      6.30 o 
   3  11   0     1088.11     1077.04     16.65 o 
   4  11   0      485.80      468.69     13.57 o 
   5  11   0       62.69       91.22      8.93 o 
   6  11   0      307.35      327.12     14.02 o 
   7  11   0       59.79       80.83     10.52 o 
   8  11   0      122.15      131.60     14.74 o 
   0  12   0       27.10       18.01      5.79 o 
   1  12   0       18.76       13.14      4.05 o 
   2  12   0        5.55        7.07      5.03 o 
   3  12   0      163.42      164.66      7.31 o 
   4  12   0        0.52        0.97      7.99 o 
   5  12   0      197.41      193.08     10.96 o 
   6  12   0      115.54      134.50     10.96 o 
   7  12   0       44.20       58.60     13.50 o 
   1  13   0        0.95       -3.96      5.41 o 
   2  13   0       25.64       17.56      5.78 o 
   3  13   0       10.27        8.31      6.61 o 
   4  13   0        2.26        2.52      8.21 o 
   5  13   0       22.12       11.16     12.05 o 
   6  13   0       14.89       -1.36     13.27 o 
   0  14   0      253.07      245.24     15.28 o 
   1  14   0       66.24       57.38      8.36 o 
   2  14   0      222.43      223.33     10.41 o 
   3  14   0      261.27      258.86     12.31 o 
   4  14   0       84.05       90.67     15.19 o 
   1  15   0      177.37      171.90     27.03 o 
   2  15   0      140.73      157.04     14.54 o 
 -12   1   1        9.03       12.17     16.93 o 
 -11   1   1        5.77        6.86      8.40 o 
 -10   1   1      190.30      174.69      8.95 o 
  -9   1   1        5.94       -0.72      6.14 o 
  -8   1   1      355.44      327.44      9.47 o 
  -7   1   1       10.40        7.47      4.55 o 
  -6   1   1     1082.79     1072.08     12.89 o 
  -5   1   1     1212.40     1216.47     11.29 o 
  -4   1   1     2011.33     2013.53     16.85 o 
  -3   1   1     9087.59     9001.25     69.84 o 
  -2   1   1     1341.94     1400.77     10.22 o 
  -1   1   1      366.33      406.00      3.47 o 
   0   1   1       31.50       37.67      1.01 o 
   1   1   1      687.33      716.24      7.97 o 
   2   1   1     1450.64     1421.78     12.79 o 
   3   1   1     2603.92     2613.42     27.59 o 
   4   1   1     3329.47     3403.09     28.19 o 
   5   1   1       31.08       25.64      2.88 o 
   6   1   1     1311.71     1321.88     16.86 o 
   7   1   1      635.90      630.95     18.10 o 
   8   1   1      154.15      142.32      7.71 o 
   9   1   1      139.09      149.96      8.56 o 
  10   1   1       19.86       17.63      8.43 o 
  11   1   1        5.85        3.31      9.39 o 
 -12   2   1       25.97       27.61     11.16 o 
 -11   2   1       75.90       67.29      8.87 o 
 -10   2   1       28.54       47.34      8.49 o 
  -9   2   1      164.02      164.72      8.14 o 
  -8   2   1      172.86      174.26      9.50 o 
  -7   2   1     1043.90     1023.55     21.14 o 
  -6   2   1       21.24       36.50      3.43 o 
  -5   2   1     5478.48     5367.03     42.48 o 
  -4   2   1     1665.68     1651.56     14.08 o 
  -3   2   1     5292.50     5240.37     40.70 o 
  -2   2   1     3934.62     4131.82     41.88 o 
  -1   2   1      212.70      224.91      2.33 o 
   0   2   1     3184.59     3443.50     23.98 o 
   1   2   1     1165.62     1271.46     10.56 o 
   2   2   1     7307.51     7488.33     65.77 o 
   3   2   1     4200.56     4249.05     36.30 o 
   4   2   1      531.49      618.71      7.68 o 
   5   2   1     4608.67     4598.00     43.98 o 
   6   2   1      903.20      887.93     10.84 o 
   7   2   1      744.17      715.42     11.39 o 
   8   2   1      427.69      465.79     10.27 o 
   9   2   1        5.57        1.16      8.06 o 
  10   2   1        2.96        2.08      8.35 o 
  11   2   1        0.20       -1.50     13.57 o 
 -12   3   1        2.03       -6.17     13.92 o 
 -11   3   1        4.78        2.19     10.21 o 
 -10   3   1       88.84       75.15      8.10 o 
  -9   3   1       32.52       39.04      5.93 o 
  -8   3   1      331.53      306.61      9.82 o 
  -7   3   1        9.86        7.12      4.02 o 
  -6   3   1     1075.47     1099.91     11.99 o 
  -5   3   1      742.91      747.99      8.05 o 
  -4   3   1     1564.05     1617.89     15.07 o 
  -3   3   1     2652.86     2659.93     21.65 o 
  -2   3   1      384.23      410.36      4.62 o 
  -1   3   1      579.57      617.27      5.06 o 
   0   3   1      259.18      261.12      2.58 o 
   1   3   1     5281.04     5443.02     39.91 o 
   2   3   1     1245.06     1291.30     11.20 o 
   3   3   1     8609.40     8871.63     74.15 o 
   4   3   1      983.71      984.82     10.55 o 
   5   3   1      448.66      490.94      9.80 o 
   6   3   1      458.10      433.72      8.56 o 
   7   3   1      473.32      458.48      8.71 o 
   8   3   1      144.71      132.37      7.03 o 
   9   3   1      247.14      245.37      8.72 o 
  10   3   1       46.02       37.58      8.65 o 
  11   3   1       51.15       37.24      9.91 o 
 -11   4   1       13.34        6.80     10.26 o 
 -10   4   1        9.36       10.13      7.74 o 
  -9   4   1        2.77       -3.93      5.95 o 
  -8   4   1       14.56       13.70      5.06 o 
  -7   4   1       68.42       69.93      4.60 o 
  -6   4   1        1.72        2.14      3.25 o 
  -5   4   1     1279.46     1294.12     25.01 o 
  -4   4   1       25.72       15.10      2.37 o 
  -3   4   1     1801.03     1862.74     15.60 o 
  -2   4   1     2281.77     2328.38     19.10 o 
  -1   4   1        0.68        4.59      1.34 o 
   0   4   1     2188.65     2145.10     14.79 o 
   1   4   1      105.61      112.39      2.31 o 
   2   4   1      171.38      219.27      3.64 o 
   3   4   1      452.30      439.25      5.38 o 
   4   4   1      482.06      517.97      6.51 o 
   5   4   1      549.70      569.65     12.37 o 
   6   4   1       44.48       44.88      4.72 o 
   7   4   1       48.89       48.18      5.45 o 
   8   4   1        0.99       -6.93      5.27 o 
   9   4   1        0.52       -7.18      6.48 o 
  10   4   1        4.75        8.95      8.82 o 
 -11   5   1       70.16       91.75     11.42 o 
 -10   5   1      500.19      494.60     18.32 o 
  -9   5   1      148.28      154.81      8.78 o 
  -8   5   1     1521.72     1499.51     16.65 o 
  -7   5   1      211.94      201.03      8.41 o 
  -6   5   1     1690.38     1771.51     26.95 o 
  -5   5   1      155.57      191.33      5.66 o 
  -4   5   1      744.13      731.95      8.61 o 
  -3   5   1     6379.66     6549.93     51.48 o 
  -2   5   1      131.22      118.33      2.59 o 
  -1   5   1     9421.92     9297.28     72.60 o 
   0   5   1      370.00      342.99      6.11 o 
   1   5   1     3685.10     3640.90     25.92 o 
   2   5   1     1419.40     1310.75     11.71 o 
   3   5   1      788.60      745.02      7.92 o 
   4   5   1     2486.16     2464.49     22.78 o 
   5   5   1       17.12       29.25      3.41 o 
   6   5   1     1648.06     1613.12     16.80 o 
   7   5   1      289.45      287.96      6.99 o 
   8   5   1      520.20      466.80     10.76 o 
   9   5   1      170.37      174.22      7.77 o 
  10   5   1       53.14       56.06      9.24 o 
 -11   6   1        4.31       12.47     10.84 o 
 -10   6   1      127.41      130.93      9.39 o 
  -9   6   1      160.29      140.62      8.52 o 
  -8   6   1       88.89       96.56      5.84 o 
  -7   6   1      382.25      379.79     12.61 o 
  -6   6   1       53.90       53.04      4.95 o 
  -5   6   1     1043.61     1001.02     12.28 o 
  -4   6   1      891.30      875.19      9.66 o 
  -3   6   1     1810.26     1863.16     15.34 o 
  -2   6   1     2104.36     2069.38     15.62 o 
  -1   6   1      343.88      341.10      4.85 o 
   0   6   1     5234.50     5505.47     43.75 o 
   1   6   1     1059.56     1138.86     10.65 o 
   2   6   1     2814.80     3037.55     22.19 o 
   3   6   1     1326.19     1284.27     11.98 o 
   4   6   1      300.97      347.96      6.29 o 
   5   6   1      883.26      872.04     10.69 o 
   6   6   1       38.56       42.25      4.17 o 
   7   6   1      262.29      259.08      7.87 o 
   8   6   1      120.44      114.83      9.78 o 
   9   6   1       22.07       16.36      7.27 o 
  10   6   1       47.52       69.83     17.33 o 
 -10   7   1       17.03       12.95      8.71 o 
  -9   7   1        7.62       12.20      7.93 o 
  -8   7   1        6.50        6.97      6.73 o 
  -7   7   1       16.49       15.16      5.10 o 
  -6   7   1      136.20      130.54      5.76 o 
  -5   7   1      279.96      273.59      7.86 o 
  -4   7   1      324.17      333.39      5.88 o 
  -3   7   1      250.07      276.76      5.11 o 
  -2   7   1        4.28        8.33      2.50 o 
  -1   7   1      810.29      863.34      9.16 o 
   0   7   1        0.21        0.91      2.13 o 
   1   7   1      364.65      398.78      5.76 o 
   2   7   1       14.10       12.34      2.89 o 
   3   7   1       87.33       95.35      3.34 o 
   4   7   1       30.20       30.06      3.08 o 
   5   7   1      187.68      189.84      4.84 o 
   6   7   1      131.57      125.01      5.15 o 
   7   7   1       14.06       10.51      6.05 o 
   8   7   1       73.66       56.34      8.14 o 
   9   7   1        2.71        3.94      9.66 o 
  10   7   1       20.94       67.26     14.33 o 
 -10   8   1        6.28        5.08     10.48 o 
  -9   8   1       22.31       21.54      8.12 o 
  -8   8   1        0.26        0.68      7.12 o 
  -7   8   1      718.20      706.55     13.65 o 
  -6   8   1       22.65       22.51      7.38 o 
  -5   8   1     2206.67     2152.33     21.47 o 
  -4   8   1      107.67      113.23      4.40 o 
  -3   8   1      535.74      504.32      7.13 o 
  -2   8   1     3600.73     3552.84     26.29 o 
  -1   8   1      348.84      349.06      5.40 o 
   0   8   1     5629.48     5550.34     41.86 o 
   1   8   1      882.71      858.74     12.82 o 
   2   8   1      731.48      725.59      9.18 o 
   3   8   1     1215.13     1210.52     15.53 o 
   4   8   1      176.97      168.61      5.02 o 
   5   8   1     1096.14     1092.56     14.71 o 
   6   8   1      251.42      251.19      9.49 o 
   7   8   1      147.94      152.24      8.50 o 
   8   8   1       67.12       90.83     10.40 o 
   9   8   1        0.50       12.34     12.88 o 
 -10   9   1        7.55        5.43     13.08 o 
  -9   9   1       88.27       95.58      9.30 o 
  -8   9   1       96.62      104.33      8.72 o 
  -7   9   1        5.24       -7.22      7.21 o 
  -6   9   1      640.25      657.79     13.06 o 
  -5   9   1      111.79      129.83      6.16 o 
  -4   9   1     1411.79     1406.89     15.54 o 
  -3   9   1      538.96      523.64      7.28 o 
  -2   9   1      941.45      893.01      8.68 o 
  -1   9   1     1475.24     1376.91     11.31 o 
   0   9   1      106.02      104.59      3.66 o 
   1   9   1     1171.79     1122.60     12.61 o 
   2   9   1     1728.69     1669.62     17.06 o 
   3   9   1      303.28      309.15      6.99 o 
   4   9   1     1029.38     1009.71     15.02 o 
   5   9   1      101.64       96.84      7.04 o 
   6   9   1      141.15      144.30      8.06 o 
   7   9   1        2.01       13.61      8.78 o 
   8   9   1        1.97       -2.73      9.16 o 
   9   9   1       81.74      112.44     15.16 o 
  -9  10   1       53.64       41.38     13.04 o 
  -8  10   1        2.93       10.81      9.33 o 
  -7  10   1      209.55      209.46     13.31 o 
  -6  10   1      114.67       91.03      7.69 o 
  -5  10   1       80.41       75.90      7.00 o 
  -4  10   1      471.28      489.10     10.02 o 
  -3  10   1      172.65      178.13      5.47 o 
  -2  10   1     1824.73     1763.59     14.95 o 
  -1  10   1       43.89       38.12      3.42 o 
   0  10   1     2543.15     2471.05     25.68 o 
   1  10   1      547.13      531.42      8.75 o 
   2  10   1      586.49      588.90     11.71 o 
   3  10   1      864.78      861.89     12.64 o 
   4  10   1        0.10       -1.26      5.75 o 
   5  10   1      255.97      268.21     23.33 o 
   6  10   1       13.20       19.90      8.67 o 
   7  10   1      115.75      121.99     10.84 o 
   8  10   1       75.72      104.53     34.37 o 
  -8  11   1        2.89        5.33     15.57 o 
  -7  11   1        1.83        0.10      9.12 o 
  -6  11   1        2.37       13.80      8.65 o 
  -5  11   1       63.95       64.82      6.83 o 
  -4  11   1       38.98       35.66      5.87 o 
  -3  11   1      427.64      415.61      7.66 o 
  -2  11   1      151.40      133.43      4.39 o 
  -1  11   1       56.98       58.56      3.87 o 
   0  11   1        1.52       -2.31      3.33 o 
   1  11   1       47.75       45.93      4.89 o 
   2  11   1       25.78       17.79      5.26 o 
   3  11   1       45.92       34.54      9.12 o 
   4  11   1       21.53       22.28      7.88 o 
   5  11   1       53.27       53.73     10.19 o 
   6  11   1       20.42        5.62      9.01 o 
   7  11   1       12.80       31.05     12.67 o 
  -7  12   1       85.77       98.24     11.66 o 
  -6  12   1        4.94       10.93      8.07 o 
  -5  12   1      535.99      538.93     17.72 o 
  -4  12   1      166.42      169.62      8.51 o 
  -3  12   1      304.43      288.17      9.90 o 
  -2  12   1      583.86      545.99     10.28 o 
  -1  12   1        0.57       -0.87      4.10 o 
   0  12   1      594.05      570.79      8.65 o 
   1  12   1      181.59      167.30      6.04 o 
   2  12   1      120.65      126.35      6.86 o 
   3  12   1      426.94      430.15     19.78 o 
   4  12   1        7.14        3.97      8.78 o 
   5  12   1      250.39      251.88     12.42 o 
   6  12   1       12.10       -8.81     12.05 o 
  -6  13   1      264.47      287.57     13.54 o 
  -5  13   1       50.55       51.44      8.80 o 
  -4  13   1      129.04      129.35      8.14 o 
  -3  13   1      672.07      671.95     13.65 o 
  -2  13   1        1.65       -8.20      8.24 o 
  -1  13   1     1971.86     1895.09     21.09 o 
   0  13   1       98.31       86.55      8.21 o 
   1  13   1     1208.61     1162.20     15.34 o 
   2  13   1      297.11      293.78      8.33 o 
   3  13   1       45.46       42.25      7.91 o 
   4  13   1      317.05      335.77     13.22 o 
   5  13   1       19.50       44.33     12.86 o 
  -5  14   1       38.69       33.70     15.14 o 
  -4  14   1       27.30       25.51     10.27 o 
  -3  14   1       31.95       29.41      9.84 o 
  -2  14   1       64.98       63.14      7.38 o 
  -1  14   1        6.06       -2.08      7.53 o 
   0  14   1       78.39       70.13      8.51 o 
   1  14   1       37.01       35.62      8.13 o 
   2  14   1       53.88       68.68     13.21 o 
   3  14   1       63.37       51.58     10.14 o 
   4  14   1       20.90       18.80     13.29 o 
  -2  15   1       24.46       54.03     13.50 o 
  -1  15   1       63.09       51.73     13.04 o 
   0  15   1        0.68       -0.13     12.67 o 
   1  15   1       66.26       52.58     13.71 o 
 -12   0   2       67.71       14.10     18.21 o 
 -11   0   2      115.83      100.94     12.21 o 
 -10   0   2      647.91      617.59     19.10 o 
  -9   0   2       89.15       77.47      6.69 o 
  -8   0   2      291.17      288.66      9.08 o 
  -7   0   2     1564.56     1478.53     21.25 o 
  -6   0   2      637.48      707.85     10.19 o 
  -5   0   2     1747.78     1788.99     18.13 o 
  -4   0   2     6758.27     6757.02     57.21 o 
  -3   0   2       57.60       65.00      1.83 o 
  -2   0   2    45785.85    35490.55    591.28 o 
  -1   0   2     2711.42     2958.31     46.82 o 
   0   0   2    64040.68    46476.06    833.11 o 
   1   0   2    14610.75    14426.10    157.98 o 
   2   0   2     1006.88      965.49     13.03 o 
   3   0   2     8061.79     8161.83     96.90 o 
   4   0   2     1154.26     1100.55     16.51 o 
   5   0   2     1754.92     1684.70     29.08 o 
   6   0   2        9.61       17.69      5.99 o 
   7   0   2      201.28      163.37     16.90 o 
   8   0   2        5.93       -5.90     14.98 o 
   9   0   2       10.60       -6.56     10.12 o 
  10   0   2      101.13       96.85     25.26 o 
 -12   1   2       22.02       10.07     10.38 o 
 -11   1   2      281.59      273.30     10.19 o 
 -10   1   2        7.42        2.03      5.73 o 
  -9   1   2      358.76      368.49      7.48 o 
  -8   1   2      973.52      929.33     11.30 o 
  -7   1   2        5.95        5.97      2.80 o 
  -6   1   2     3860.91     3774.22     27.21 o 
  -5   1   2      216.74      220.30      3.17 o 
  -4   1   2     5473.09     5383.10     32.86 o 
  -3   1   2     1082.97     1102.34      6.77 o 
  -2   1   2     8502.65     8300.71     50.25 o 
  -1   1   2     5733.32     5789.80     62.23 o 
   0   1   2      187.75      181.56      2.48 o 
   1   1   2      812.35      908.33      8.07 o 
   2   1   2     4592.26     4796.79     38.33 o 
   3   1   2      137.65      144.69      3.50 o 
   4   1   2     1824.91     1898.15     16.94 o 
   5   1   2      353.52      341.80      7.36 o 
   6   1   2      181.84      191.19      6.19 o 
   7   1   2       36.43       51.27      5.67 o 
   8   1   2       76.44       82.91      6.59 o 
   9   1   2      150.64      160.82      9.40 o 
  10   1   2        9.19        2.39      8.96 o 
 -12   2   2        2.35       10.15     10.84 o 
 -11   2   2        0.79       -3.64     12.44 o 
 -10   2   2        3.63        1.10      5.70 o 
  -9   2   2       15.10       18.53      3.86 o 
  -8   2   2        3.11       -0.84      2.88 o 
  -7   2   2      738.66      712.71      8.90 o 
  -6   2   2       17.46       19.78      1.75 o 
  -5   2   2     3415.85     3523.09     25.18 o 
  -4   2   2      293.35      297.88      3.89 o 
  -3   2   2     1560.19     1571.21     11.70 o 
  -2   2   2     2436.42     2642.63     18.78 o 
  -1   2   2      376.53      345.98      4.05 o 
   0   2   2      609.79      637.43      6.20 o 
   1   2   2     1653.01     1639.06     14.47 o 
   2   2   2     4395.49     4654.26     39.46 o 
   3   2   2      115.90      123.86      3.71 o 
   4   2   2     1012.91     1118.03     11.74 o 
   5   2   2       48.28       54.06      3.67 o 
   6   2   2        0.52       -6.74      4.03 o 
   7   2   2       14.97        7.74      5.84 o 
   8   2   2       10.99       19.64      6.30 o 
   9   2   2        7.52        2.66      7.03 o 
  10   2   2        2.37       -1.03      8.81 o 
 -12   3   2        6.51       18.14     13.17 o 
 -11   3   2       29.64       36.90      9.92 o 
 -10   3   2       91.93       80.58      6.72 o 
  -9   3   2       90.97       91.35      6.13 o 
  -8   3   2     1700.66     1641.57     16.08 o 
  -7   3   2       53.41       47.85      3.37 o 
  -6   3   2     1470.03     1444.39     13.46 o 
  -5   3   2     3001.85     2976.98     22.99 o 
  -4   3   2      778.26      832.95      7.52 o 
  -3   3   2     9538.35     9542.31     69.79 o 
  -2   3   2     2798.20     2949.59     22.44 o 
  -1   3   2     9214.47     9372.38     64.81 o 
   0   3   2     2467.17     2546.14     20.54 o 
   1   3   2     2379.06     2452.01     19.87 o 
   2   3   2     4954.02     4913.96     41.65 o 
   3   3   2       39.46       41.28      2.70 o 
   4   3   2     1167.93     1093.73     12.82 o 
   5   3   2      237.77      219.87      6.29 o 
   6   3   2       92.46       85.67      4.57 o 
   7   3   2       99.69      107.95      7.54 o 
   8   3   2        9.37        2.71      6.30 o 
   9   3   2       91.46       89.68      8.04 o 
  10   3   2        1.19       -3.62     11.10 o 
 -12   4   2       48.80       55.63     11.28 o 
 -11   4   2       26.30       38.88      8.62 o 
 -10   4   2      180.83      191.79     18.36 o 
  -9   4   2       16.35       11.16      4.35 o 
  -8   4   2        6.48        6.56      3.66 o 
  -7   4   2     1401.90     1375.02     13.54 o 
  -6   4   2      922.44      992.25     16.39 o 
  -5   4   2     3554.05     3437.14     26.46 o 
  -4   4   2     4149.89     4234.81     31.97 o 
  -3   4   2      361.19      313.40      4.73 o 
  -2   4   2    13074.50    12742.71     92.90 o 
  -1   4   2     4097.57     4229.01     29.95 o 
   0   4   2    12754.75    12801.66     93.17 o 
   1   4   2     8459.59     8621.76     66.91 o 
   2   4   2      956.93      933.66      8.97 o 
   3   4   2     3504.60     3568.12     29.08 o 
   4   4   2      216.35      229.01      5.95 o 
   5   4   2      235.42      216.80      6.24 o 
   6   4   2      110.21      116.12      5.82 o 
   7   4   2       12.07        2.76      5.26 o 
   8   4   2       48.58       53.35      6.88 o 
   9   4   2       29.31       26.16      8.66 o 
  10   4   2       16.30       22.56     12.38 o 
 -12   5   2        6.09       16.96     11.62 o 
 -11   5   2       20.42       18.16      8.87 o 
 -10   5   2       90.44       91.50      7.32 o 
  -9   5   2        2.57       -0.55      5.58 o 
  -8   5   2      565.46      549.11     11.58 o 
  -7   5   2        0.46       -1.41      2.91 o 
  -6   5   2     1258.89     1301.38     15.33 o 
  -5   5   2        1.52        3.11      2.57 o 
  -4   5   2      489.00      506.47      5.05 o 
  -3   5   2     1318.39     1363.78     12.55 o 
  -2   5   2      655.21      781.02      8.62 o 
  -1   5   2     1745.86     1756.89     13.48 o 
   0   5   2      726.97      766.10      8.19 o 
   1   5   2     1052.80     1248.99     10.50 o 
   2   5   2      173.21      179.68      4.67 o 
   3   5   2     3389.43     3616.84     29.68 o 
   4   5   2      139.45      136.32      4.25 o 
   5   5   2      715.08      726.68      9.76 o 
   6   5   2       29.55       36.88      4.58 o 
   7   5   2       33.84       14.08      6.04 o 
   8   5   2        3.79        6.69      7.39 o 
   9   5   2        1.79       -8.97      7.51 o 
  10   5   2        0.87        5.37      9.61 o 
 -11   6   2       23.05       21.54     10.74 o 
 -10   6   2       13.53       26.05      7.77 o 
  -9   6   2        1.19       -6.15      5.91 o 
  -8   6   2      157.44      174.67      6.85 o 
  -7   6   2       10.55       13.02      4.22 o 
  -6   6   2       38.90       38.91      3.39 o 
  -5   6   2       52.46       56.76      3.16 o 
  -4   6   2      360.12      343.54      4.92 o 
  -3   6   2       67.40       64.73      2.94 o 
  -2   6   2      312.89      305.35      5.34 o 
  -1   6   2       73.31       75.14      2.52 o 
   0   6   2     1106.05     1044.01     10.19 o 
   1   6   2       40.53       43.55      2.68 o 
   2   6   2      266.85      265.32      4.50 o 
   3   6   2      488.06      467.22      7.27 o 
   4   6   2      347.92      357.53      9.37 o 
   5   6   2      453.28      432.97      8.63 o 
   6   6   2      381.19      400.44     11.03 o 
   7   6   2      151.52      146.33      8.23 o 
   8   6   2        0.80        0.58      7.47 o 
   9   6   2        0.11       -8.29      9.80 o 
 -11   7   2       23.15       24.87     11.45 o 
 -10   7   2        4.34        7.61      7.81 o 
  -9   7   2       94.26       96.07      8.01 o 
  -8   7   2      185.91      189.89      7.47 o 
  -7   7   2        1.31        5.43      5.02 o 
  -6   7   2      797.49      776.25     14.00 o 
  -5   7   2     1754.69     1672.98     15.58 o 
  -4   7   2      596.55      584.95      9.11 o 
  -3   7   2     5219.62     5249.23     42.78 o 
  -2   7   2       62.83       62.57      3.13 o 
  -1   7   2     4179.70     4141.62     33.94 o 
   0   7   2      210.39      198.79      4.33 o 
   1   7   2     3186.64     3156.58     24.74 o 
   2   7   2     2169.46     2174.62     19.05 o 
   3   7   2     1497.22     1570.53     14.74 o 
   4   7   2     1680.91     1631.24     15.85 o 
   5   7   2        8.38       11.32      4.12 o 
   6   7   2      324.68      339.60     10.56 o 
   7   7   2      192.82      230.00      9.46 o 
   8   7   2       17.20       14.39      8.22 o 
   9   7   2       90.54       97.04     11.76 o 
 -10   8   2       25.68       24.82      8.78 o 
  -9   8   2      134.48      126.06      8.78 o 
  -8   8   2      183.60      186.72      8.71 o 
  -7   8   2     1381.00     1318.16     17.45 o 
  -6   8   2       82.21       83.64      5.87 o 
  -5   8   2     2605.40     2507.69     22.66 o 
  -4   8   2      781.51      770.20     11.10 o 
  -3   8   2      476.26      455.99      6.05 o 
  -2   8   2     2741.98     2730.76     23.75 o 
  -1   8   2      203.54      188.26      4.70 o 
   0   8   2     1203.63     1164.70     10.84 o 
   1   8   2      729.27      692.15     11.30 o 
   2   8   2      302.68      290.79      5.81 o 
   3   8   2     1285.92     1268.96     12.86 o 
   4   8   2       11.46       22.30      4.03 o 
   5   8   2      857.20      800.13     12.36 o 
   6   8   2      229.96      232.87      9.16 o 
   7   8   2       95.23       76.99     10.18 o 
   8   8   2       80.14      101.12     14.35 o 
 -10   9   2       33.31       38.28     11.89 o 
  -9   9   2        2.91        3.74      8.03 o 
  -8   9   2        0.18       14.54      7.20 o 
  -7   9   2       76.84       84.28      9.50 o 
  -6   9   2      705.58      695.67     11.23 o 
  -5   9   2      108.47      113.42      4.57 o 
  -4   9   2     1069.89     1068.35     12.06 o 
  -3   9   2       11.51        8.13      2.77 o 
  -2   9   2        0.50        3.07      3.35 o 
  -1   9   2       64.76       73.82      3.85 o 
   0   9   2       53.06       53.20      3.96 o 
   1   9   2       10.81       13.74      4.14 o 
   2   9   2        2.28        0.32      4.26 o 
   3   9   2        0.05       -4.81      5.18 o 
   4   9   2       15.77       18.28      4.89 o 
   5   9   2       27.05       17.52      6.67 o 
   6   9   2        2.91        2.35      7.34 o 
   7   9   2       20.16       13.30      8.56 o 
   8   9   2       11.83       15.74     12.67 o 
  -9  10   2       96.41      109.17     10.17 o 
  -8  10   2        5.26        4.61      7.14 o 
  -7  10   2      200.66      210.60     10.25 o 
  -6  10   2       82.20       73.02      6.61 o 
  -5  10   2      627.86      617.37     11.54 o 
  -4  10   2      228.22      229.19      6.06 o 
  -3  10   2      642.93      633.31      7.63 o 
  -2  10   2      481.10      469.09      7.13 o 
  -1  10   2        1.15       -5.48      3.67 o 
   0  10   2      940.51      915.60     10.90 o 
   1  10   2      499.33      472.62     10.25 o 
   2  10   2      515.23      505.09     15.85 o 
   3  10   2      535.69      516.50     11.81 o 
   4  10   2        1.60        0.55      6.27 o 
   5  10   2      202.46      231.81      9.28 o 
   6  10   2       75.58       87.98      9.92 o 
   7  10   2       72.86      100.67     13.81 o 
  -9  11   2        7.26       -1.33     12.38 o 
  -8  11   2      115.08      124.19     11.21 o 
  -7  11   2        5.28        8.57      8.48 o 
  -6  11   2      275.49      292.34      9.20 o 
  -5  11   2      448.35      453.17     10.91 o 
  -4  11   2      349.23      348.58      8.36 o 
  -3  11   2     1421.12     1369.92     13.98 o 
  -2  11   2        1.16       -1.07      3.92 o 
  -1  11   2     1375.49     1295.35     14.13 o 
   0  11   2      504.50      493.63     10.77 o 
   1  11   2      674.51      660.45     11.53 o 
   2  11   2      827.04      845.29     13.08 o 
   3  11   2      180.72      202.95      8.42 o 
   4  11   2      616.00      646.75     14.01 o 
   5  11   2       19.23       31.80      9.38 o 
   6  11   2      169.77      207.16     11.86 o 
   7  11   2       96.37      104.96     15.28 o 
  -8  12   2       25.58       31.75     20.86 o 
  -7  12   2      116.14      115.08     11.87 o 
  -6  12   2        1.80       -6.75      7.80 o 
  -5  12   2      244.07      238.60      8.50 o 
  -4  12   2      245.11      234.41      7.49 o 
  -3  12   2      127.22      132.41      5.82 o 
  -2  12   2      230.41      236.29      6.54 o 
  -1  12   2        2.22        0.63      3.83 o 
   0  12   2        8.50        9.01      5.22 o 
   1  12   2       45.99       43.69      5.60 o 
   2  12   2       37.25       20.07      6.94 o 
   3  12   2      158.21      154.39      9.83 o 
   4  12   2       41.54       52.50     12.10 o 
   5  12   2      127.10      115.84     11.06 o 
   6  12   2       95.64      115.60     31.73 o 
  -6  13   2       14.68       26.83     10.29 o 
  -5  13   2        6.95        7.03      7.26 o 
  -4  13   2        6.07        2.07      6.76 o 
  -3  13   2       13.99        5.69      6.64 o 
  -2  13   2       38.51       40.31      5.92 o 
  -1  13   2        1.47       -3.89      5.40 o 
   0  13   2        2.03       -5.04      7.26 o 
   1  13   2       34.91       31.08      7.11 o 
   2  13   2       24.87       28.66      7.75 o 
   3  13   2       64.56       60.51     10.04 o 
   4  13   2       11.64       27.04     12.86 o 
  -5  14   2      127.85      141.61     11.62 o 
  -4  14   2      114.88      118.64      9.68 o 
  -3  14   2      126.58      149.57      9.24 o 
  -2  14   2      325.22      322.60     10.77 o 
  -1  14   2        7.24       -1.42      7.65 o 
   0  14   2      363.96      387.66     12.70 o 
   1  14   2      209.41      214.74     11.58 o 
   2  14   2      149.91      139.93     11.38 o 
   3  14   2      153.89      154.37     32.31 o 
  -2  15   2       15.62       10.89     12.38 o 
  -1  15   2      272.74      266.33     15.89 o 
   0  15   2       82.21       81.65     14.22 o 
 -12   1   3       72.57       72.06      8.71 o 
 -11   1   3        6.41        9.93      6.39 o 
 -10   1   3      445.31      429.93      9.10 o 
  -9   1   3       60.57       57.46      3.78 o 
  -8   1   3      582.42      568.25      6.81 o 
  -7   1   3      143.12      151.53      4.30 o 
  -6   1   3      437.54      380.62      4.03 o 
  -5   1   3     1671.53     1646.63     11.02 o 
  -4   1   3      133.49      121.96      1.84 o 
  -3   1   3     8517.68     8476.68     51.22 o 
  -2   1   3      267.21      276.31      3.62 o 
  -1   1   3     3323.60     3402.89     29.63 o 
   0   1   3      621.37      612.85      6.94 o 
   1   1   3      371.46      377.22      4.76 o 
   2   1   3      962.50      875.91      9.29 o 
   3   1   3       20.60       31.36      4.52 o 
   4   1   3     1346.56     1241.69     15.72 o 
   5   1   3      896.64      942.85     14.10 o 
   6   1   3      331.81      316.89      8.72 o 
   7   1   3     1065.02     1029.38     15.03 o 
   8   1   3        0.07        3.33      6.71 o 
   9   1   3      136.63      152.38      9.61 o 
  10   1   3        4.67       14.10     11.19 o 
 -12   2   3        1.59       22.62     10.27 o 
 -11   2   3      301.68      322.75     17.24 o 
 -10   2   3       46.55       57.27      6.67 o 
  -9   2   3      326.85      324.51      9.27 o 
  -8   2   3      118.09      127.59      4.25 o 
  -7   2   3      649.18      687.67      6.88 o 
  -6   2   3       98.83       88.89      2.41 o 
  -5   2   3     4209.60     4338.38     26.91 o 
  -4   2   3     3909.51     3897.98     25.44 o 
  -3   2   3     2915.81     3078.80     19.86 o 
  -2   2   3     7637.52     7753.90     65.47 o 
  -1   2   3     3243.43     3199.05     30.13 o 
   0   2   3     8142.65     8259.33     75.09 o 
   1   2   3     5714.77     5606.15     44.60 o 
   2   2   3     2649.91     2749.24     22.94 o 
   3   2   3     3640.53     3643.68     30.26 o 
   4   2   3      391.14      349.56      6.55 o 
   5   2   3     1653.88     1737.80     18.01 o 
   6   2   3     1565.59     1568.49     17.19 o 
   7   2   3      133.19      145.47      8.06 o 
   8   2   3       84.95       75.03      7.21 o 
   9   2   3       14.87       29.23      9.11 o 
 -12   3   3        0.58       -2.84      8.56 o 
 -11   3   3       13.78       15.27     13.02 o 
 -10   3   3       10.58       17.97      5.05 o 
  -9   3   3        1.90        0.46      3.89 o 
  -8   3   3      170.84      151.33      4.01 o 
  -7   3   3        7.23        4.07      2.57 o 
  -6   3   3     1475.27     1524.54     12.34 o 
  -5   3   3      867.82      905.92      8.43 o 
  -4   3   3     2759.45     2917.62     21.29 o 
  -3   3   3      940.43      963.28      7.45 o 
  -2   3   3      674.26      686.19      6.45 o 
  -1   3   3      454.10      483.05      6.15 o 
   0   3   3       90.30       86.97      2.76 o 
   1   3   3     2784.69     2980.15     28.32 o 
   2   3   3      997.04      969.55     10.02 o 
   3   3   3      757.49      839.84     10.60 o 
   4   3   3      780.43      768.45      8.99 o 
   5   3   3      370.17      367.80      7.45 o 
   6   3   3      137.68      133.91      6.16 o 
   7   3   3      487.82      475.21     12.02 o 
   8   3   3        3.00       -5.61      9.15 o 
   9   3   3       29.74       14.57      8.70 o 
 -12   4   3       17.45       19.40      9.45 o 
 -11   4   3       22.06       18.84      6.81 o 
 -10   4   3        0.62        3.30      6.01 o 
  -9   4   3       70.83       69.99      5.25 o 
  -8   4   3      374.16      337.55      5.95 o 
  -7   4   3      160.00      163.05      4.66 o 
  -6   4   3      531.11      502.42      7.91 o 
  -5   4   3     1514.25     1652.77     13.89 o 
  -4   4   3      435.73      402.53      4.67 o 
  -3   4   3     1266.68     1387.70     10.40 o 
  -2   4   3     2110.78     2172.24     15.24 o 
  -1   4   3     1085.53     1159.70      9.72 o 
   0   4   3      178.48      160.90      3.25 o 
   1   4   3      731.81      762.21      8.29 o 
   2   4   3      535.12      626.55      7.00 o 
   3   4   3       61.07       60.17      3.55 o 
   4   4   3      215.30      227.63      6.33 o 
   5   4   3        4.85        7.19      4.01 o 
   6   4   3       89.99       97.66      5.56 o 
   7   4   3        0.14       -5.05      8.56 o 
   8   4   3      121.06      118.18     10.50 o 
   9   4   3        1.93       16.00      9.25 o 
 -12   5   3        3.08        1.28      9.42 o 
 -11   5   3      154.20      173.64      9.08 o 
 -10   5   3      485.93      461.80     10.27 o 
  -9   5   3        0.69        3.09      6.85 o 
  -8   5   3     1214.92     1170.86     12.70 o 
  -7   5   3      153.70      162.32      7.36 o 
  -6   5   3     1255.45     1166.00     11.85 o 
  -5   5   3      941.42      904.50     13.37 o 
  -4   5   3     1211.57     1189.36     10.57 o 
  -3   5   3     4158.02     3919.05     30.15 o 
  -2   5   3      293.14      354.40      4.04 o 
  -1   5   3     2997.89     2886.29     28.68 o 
   0   5   3     1006.23      932.96      9.10 o 
   1   5   3       12.25       15.11      2.33 o 
   2   5   3     2812.90     2714.24     22.82 o 
   3   5   3       41.56       41.45      3.36 o 
   4   5   3     2283.64     2213.36     21.42 o 
   5   5   3        8.08        6.95      4.66 o 
   6   5   3      474.66      443.56     11.37 o 
   7   5   3       37.43       32.39      7.28 o 
   8   5   3       10.95        8.18      8.17 o 
   9   5   3       75.83       72.34     11.64 o 
 -11   6   3       18.13       17.41      7.53 o 
 -10   6   3       83.19       97.93      8.09 o 
  -9   6   3      125.22      124.32      6.57 o 
  -8   6   3       20.12       14.20      4.80 o 
  -7   6   3      618.92      656.26     10.07 o 
  -6   6   3      831.02      811.95     10.60 o 
  -5   6   3     2206.31     2182.05     21.35 o 
  -4   6   3     2102.88     2133.90     20.48 o 
  -3   6   3     1900.72     1989.96     19.09 o 
  -2   6   3     3259.95     3264.90     24.11 o 
  -1   6   3      680.46      762.06      8.07 o 
   0   6   3     4423.19     4611.51     35.09 o 
   1   6   3     6139.57     6308.18     50.34 o 
   2   6   3     1200.21     1252.00     12.11 o 
   3   6   3     3151.39     3117.78     28.52 o 
   4   6   3        7.79       11.04      3.85 o 
   5   6   3      384.64      410.49      9.16 o 
   6   6   3      226.84      207.16      8.73 o 
   7   6   3        4.92       14.55      7.54 o 
   8   6   3       94.15      100.69      9.46 o 
   9   6   3       12.60       13.72     11.28 o 
 -11   7   3        3.12       -4.43     14.42 o 
 -10   7   3        0.07        4.60      7.14 o 
  -9   7   3       65.06       50.45      6.75 o 
  -8   7   3      171.11      174.78      6.63 o 
  -7   7   3        0.31       -0.19      4.58 o 
  -6   7   3      273.49      262.21      9.77 o 
  -5   7   3      302.00      294.65      6.88 o 
  -4   7   3       23.13       23.41      4.51 o 
  -3   7   3       90.33       95.68      3.82 o 
  -2   7   3       14.41       13.75      2.58 o 
  -1   7   3      206.49      211.70      4.83 o 
   0   7   3       51.83       50.07      2.99 o 
   1   7   3       72.93       74.24      3.77 o 
   2   7   3      256.30      254.30      5.48 o 
   3   7   3      231.61      233.73      6.06 o 
   4   7   3       74.73       81.38      5.36 o 
   5   7   3      430.07      425.45     11.98 o 
   6   7   3        0.86        4.45      6.83 o 
   7   7   3       22.34       22.12      8.07 o 
   8   7   3       20.89       32.96      9.42 o 
 -11   8   3        1.73       -2.60     10.84 o 
 -10   8   3        0.65        1.58      8.07 o 
  -9   8   3      119.26      120.68      7.70 o 
  -8   8   3       25.18       24.28      6.15 o 
  -7   8   3      356.87      330.04     10.27 o 
  -6   8   3       57.14       60.88      3.42 o 
  -5   8   3      470.10      456.72      7.34 o 
  -4   8   3      623.56      627.77      9.34 o 
  -3   8   3       17.32       18.48      3.32 o 
  -2   8   3     1438.88     1378.83     13.59 o 
  -1   8   3      297.61      298.39      5.65 o 
   0   8   3      273.97      268.28      6.88 o 
   1   8   3      166.50      180.87      5.15 o 
   2   8   3      226.97      228.19      6.18 o 
   3   8   3       37.22       54.84      5.50 o 
   4   8   3      300.42      295.32      9.30 o 
   5   8   3       66.03       81.06      7.49 o 
   6   8   3      111.17      103.49      8.65 o 
   7   8   3       19.35       17.85      7.93 o 
   8   8   3       24.98       10.23     10.84 o 
 -10   9   3      134.78      129.24     10.25 o 
  -9   9   3        9.85        9.47      8.41 o 
  -8   9   3      742.54      706.09     19.85 o 
  -7   9   3       56.59       54.23      6.26 o 
  -6   9   3      588.91      572.48     10.32 o 
  -5   9   3      511.66      516.38      8.18 o 
  -4   9   3       36.51       30.04      4.48 o 
  -3   9   3     2059.67     1986.41     18.76 o 
  -2   9   3      319.46      299.40      6.41 o 
  -1   9   3     3131.86     3023.74     26.30 o 
   0   9   3     1643.76     1594.61     22.46 o 
   1   9   3     1191.64     1169.80     15.05 o 
   2   9   3     1772.06     1744.87     20.21 o 
   3   9   3       59.80       61.89      5.91 o 
   4   9   3      548.81      552.61     10.95 o 
   5   9   3        3.93       -1.48      6.82 o 
   6   9   3       88.98       93.46      8.45 o 
   7   9   3       46.76       65.45     12.64 o 
  -9  10   3       86.88       84.50      9.80 o 
  -8  10   3        3.22        1.69      7.23 o 
  -7  10   3       68.47       85.32      7.94 o 
  -6  10   3       52.65       39.03      6.44 o 
  -5  10   3       50.52       53.70      6.02 o 
  -4  10   3      464.04      485.88     10.60 o 
  -3  10   3       24.07       21.32      4.18 o 
  -2  10   3     1309.40     1299.51     13.88 o 
  -1  10   3        6.97       15.25      4.26 o 
   0  10   3      882.62      876.54     11.71 o 
   1  10   3      246.49      275.39      7.81 o 
   2  10   3        0.92        0.99      5.20 o 
   3  10   3      193.20      201.09      8.33 o 
   4  10   3      220.45      226.36      8.93 o 
   5  10   3       13.04       11.92      7.45 o 
   6  10   3       74.89       90.78      9.31 o 
   7  10   3        3.27        0.70     13.27 o 
  -9  11   3       26.60       28.55     10.72 o 
  -8  11   3       11.03       30.91      7.91 o 
  -7  11   3       18.83       13.16      7.14 o 
  -6  11   3       18.09       10.61      6.49 o 
  -5  11   3      132.52      127.85      7.95 o 
  -4  11   3      307.36      286.18      7.88 o 
  -3  11   3      234.54      235.15      6.83 o 
  -2  11   3      121.33      106.62      5.22 o 
  -1  11   3       24.42       20.99      4.84 o 
   0  11   3       73.12       70.67      5.68 o 
   1  11   3      397.60      369.28      9.43 o 
   2  11   3       88.44       80.77      7.30 o 
   3  11   3      111.68       93.94      9.67 o 
   4  11   3        3.78        1.28      7.53 o 
   5  11   3        3.36        6.09      9.41 o 
   6  11   3        0.06       15.28     13.29 o 
  -8  12   3        1.90        0.86     12.12 o 
  -7  12   3      384.35      385.68     19.76 o 
  -6  12   3      225.58      215.16     11.33 o 
  -5  12   3      297.94      292.63      8.42 o 
  -4  12   3      767.53      757.98     12.23 o 
  -3  12   3       16.27       17.28      4.96 o 
  -2  12   3      785.71      765.98     12.70 o 
  -1  12   3      425.00      410.44     10.52 o 
   0  12   3      344.84      343.65      9.02 o 
   1  12   3      610.76      611.47     12.32 o 
   2  12   3       22.60       34.14      7.61 o 
   3  12   3      406.70      412.83     12.81 o 
   4  12   3       28.01       52.99     12.30 o 
   5  12   3       65.29       70.01     13.38 o 
  -7  13   3        7.95        0.65     10.70 o 
  -6  13   3      193.97      221.32     12.34 o 
  -5  13   3      323.57      327.61     14.56 o 
  -4  13   3        3.47        9.43      6.19 o 
  -3  13   3      727.16      723.38     12.31 o 
  -2  13   3       84.89       81.54      6.04 o 
  -1  13   3      620.65      604.11     13.56 o 
   0  13   3      207.46      171.92      9.15 o 
   1  13   3      111.54      107.78      8.79 o 
   2  13   3      377.59      372.49     14.59 o 
   3  13   3       10.50       -8.78      9.92 o 
   4  13   3      221.86      223.62     15.96 o 
  -5  14   3       62.45       65.20      9.52 o 
  -4  14   3       77.40       87.15      9.22 o 
  -3  14   3        4.21       -3.48      7.70 o 
  -2  14   3       98.10       74.42      8.49 o 
  -1  14   3        4.69        4.53     10.76 o 
   0  14   3       42.70       55.82     10.13 o 
   1  14   3       90.15       93.08     10.52 o 
   2  14   3        2.90       12.34     12.62 o 
 -13   0   4       13.01       -4.70     19.39 o 
 -12   0   4      221.04      210.29     25.26 o 
 -11   0   4       17.11       -1.18      9.70 o 
 -10   0   4      429.42      465.54     12.27 o 
  -9   0   4      135.33      141.17      5.97 o 
  -8   0   4        4.54        8.50      4.05 o 
  -7   0   4      527.08      519.38      9.81 o 
  -6   0   4     2076.94     2073.60     21.10 o 
  -5   0   4      176.70      162.31      3.42 o 
  -4   0   4     4700.34     4504.51     39.66 o 
  -3   0   4       35.49       47.99      3.51 o 
  -2   0   4     3303.44     3387.03     43.10 o 
  -1   0   4      165.35      170.18      8.81 o 
   0   0   4      450.89      456.49      6.72 o 
   1   0   4     2628.35     2596.97     29.00 o 
   2   0   4       41.63       27.58      4.28 o 
   3   0   4     1585.75     1586.98     28.78 o 
   4   0   4       11.47        9.99      6.23 o 
   5   0   4      120.55      130.62     15.86 o 
   6   0   4      216.75      222.45     13.81 o 
   7   0   4        4.86       20.81      8.67 o 
   8   0   4       14.06        4.98     12.25 o 
   9   0   4        0.12        6.46     18.21 o 
 -13   1   4       91.93       73.08     11.55 o 
 -12   1   4        1.82       -1.36      7.91 o 
 -11   1   4       57.92       54.95      7.42 o 
 -10   1   4      200.29      184.26      6.16 o 
  -9   1   4      182.56      186.61      5.42 o 
  -8   1   4     1775.79     1729.20     15.18 o 
  -7   1   4     1378.56     1422.96     11.22 o 
  -6   1   4     1817.43     1701.58     11.16 o 
  -5   1   4     1368.58     1351.00      9.01 o 
  -4   1   4       16.34       21.70      1.27 o 
  -3   1   4     1303.08     1247.26     10.19 o 
  -2   1   4     1996.85     2078.23     18.38 o 
  -1   1   4     1614.86     1614.27     14.59 o 
   0   1   4     4590.91     4546.34     43.45 o 
   1   1   4      234.00      257.82      4.43 o 
   2   1   4     2377.91     2343.90     20.09 o 
   3   1   4       69.76       70.59      3.61 o 
   4   1   4      342.85      314.89      7.64 o 
   5   1   4       78.02       69.97      8.06 o 
   6   1   4       23.54       18.87      5.70 o 
   7   1   4       42.82       55.48      7.03 o 
   8   1   4       30.07       19.32      8.58 o 
   9   1   4      211.25      211.56     15.77 o 
 -13   2   4        4.80        1.39     10.36 o 
 -12   2   4        1.95        2.79      9.92 o 
 -11   2   4        0.11       -3.34      6.65 o 
 -10   2   4       40.30       39.37      5.24 o 
  -9   2   4       11.16        7.34      4.00 o 
  -8   2   4       20.13       12.79      2.93 o 
  -7   2   4      561.47      558.33      5.82 o 
  -6   2   4      339.64      337.42      4.06 o 
  -5   2   4     1176.05     1279.86      9.05 o 
  -4   2   4     1285.07     1302.71      8.57 o 
  -3   2   4        2.16       -1.78      1.76 o 
  -2   2   4      342.79      361.18      4.40 o 
  -1   2   4      657.50      675.04      6.34 o 
   0   2   4     1087.29     1192.12     12.14 o 
   1   2   4     1770.87     1870.30     17.48 o 
   2   2   4      469.79      525.44      7.04 o 
   3   2   4      667.77      717.50     10.25 o 
   4   2   4       71.08       66.29      4.67 o 
   5   2   4       60.72       67.87      4.89 o 
   6   2   4      152.25      165.17     10.11 o 
   7   2   4        4.59      -10.65      8.47 o 
   8   2   4        3.24      -10.86      9.71 o 
   9   2   4        6.41        8.66     11.18 o 
 -12   3   4       19.34       28.43     10.62 o 
 -11   3   4      100.72      114.63      7.37 o 
 -10   3   4      242.85      259.64      7.47 o 
  -9   3   4       76.10       85.15      4.22 o 
  -8   3   4     1486.81     1510.64     15.71 o 
  -7   3   4      175.74      160.98      3.57 o 
  -6   3   4      423.58      401.91      4.80 o 
  -5   3   4     3384.84     3524.13     24.66 o 
  -4   3   4     1953.18     2231.50     15.04 o 
  -3   3   4     7400.30     7514.32     55.78 o 
  -2   3   4      589.48      623.13      7.05 o 
  -1   3   4     2954.14     3020.52     26.25 o 
   0   3   4       73.79       58.79      2.52 o 
   1   3   4       49.52       52.12      3.37 o 
   2   3   4     1420.17     1371.00     12.87 o 
   3   3   4      240.07      234.75      5.96 o 
   4   3   4     1170.74     1135.98     12.15 o 
   5   3   4       51.03       64.44      5.58 o 
   6   3   4      110.40      114.12      7.57 o 
   7   3   4        2.34        5.85      8.81 o 
   8   3   4        0.28       -6.04      9.70 o 
   9   3   4        7.78        4.22      9.47 o 
 -12   4   4       58.83       52.73      9.05 o 
 -11   4   4      105.87       94.11      6.92 o 
 -10   4   4       50.89       50.77      5.83 o 
  -9   4   4      988.68      932.66     10.74 o 
  -8   4   4      141.31      143.11      4.94 o 
  -7   4   4     1998.19     1950.69     18.40 o 
  -6   4   4     2330.60     2252.24     18.40 o 
  -5   4   4       69.11       47.03      2.35 o 
  -4   4   4     6730.85     6792.99     47.57 o 
  -3   4   4     3656.32     3833.65     32.35 o 
  -2   4   4     7472.12     7744.15     66.01 o 
  -1   4   4     8784.60     9184.82     67.01 o 
   0   4   4     2262.51     2379.48     21.42 o 
   1   4   4     7025.47     7217.77     61.43 o 
   2   4   4        0.26        7.69      3.03 o 
   3   4   4     1536.36     1527.16     15.45 o 
   4   4   4      653.89      625.47      9.38 o 
   5   4   4       38.05       34.90      5.39 o 
   6   4   4      544.45      555.44     12.85 o 
   7   4   4        4.95        1.70      9.04 o 
   8   4   4      166.80      174.36     11.98 o 
 -12   5   4       14.98        5.06      8.85 o 
 -11   5   4       31.70       25.79      7.24 o 
 -10   5   4      465.13      448.92     11.04 o 
  -9   5   4        6.11       13.47      5.65 o 
  -8   5   4      816.87      805.11     11.33 o 
  -7   5   4       76.29       72.18      4.36 o 
  -6   5   4      233.45      258.21      4.98 o 
  -5   5   4      330.20      356.35      5.19 o 
  -4   5   4        9.68        9.05      2.04 o 
  -3   5   4     2023.83     2032.00     15.46 o 
  -2   5   4       86.15       87.39      2.48 o 
  -1   5   4      678.41      663.19      6.56 o 
   0   5   4       15.91        9.68      2.37 o 
   1   5   4      484.17      548.30      7.51 o 
   2   5   4        4.37        6.41      3.23 o 
   3   5   4      443.92      436.72      8.50 o 
   4   5   4       30.01       27.53      5.72 o 
   5   5   4       10.28        7.00      5.46 o 
   6   5   4       46.66       32.50      6.37 o 
   7   5   4       17.12       13.90      9.60 o 
   8   5   4        3.11       -7.08     12.33 o 
 -12   6   4       88.03      100.51     12.30 o 
 -11   6   4       42.96       46.04      7.78 o 
 -10   6   4        9.43        4.78      6.70 o 
  -9   6   4        3.76       -4.72      5.14 o 
  -8   6   4      187.91      174.12      6.25 o 
  -7   6   4       29.72       35.88      4.36 o 
  -6   6   4      194.63      198.32      6.04 o 
  -5   6   4      155.45      159.96      4.34 o 
  -4   6   4      812.16      752.72      8.78 o 
  -3   6   4        3.60        4.16      2.14 o 
  -2   6   4      210.77      192.87      4.97 o 
  -1   6   4      252.85      224.86      4.69 o 
   0   6   4      624.89      638.63      9.42 o 
   1   6   4      616.04      570.28      7.98 o 
   2   6   4      284.02      290.88      7.25 o 
   3   6   4      451.71      431.90      8.75 o 
   4   6   4      183.05      203.41      6.55 o 
   5   6   4       42.62       46.99      5.94 o 
   6   6   4      114.26      122.26      7.48 o 
   7   6   4        0.91        2.71      8.48 o 
   8   6   4       21.06       14.54     21.92 o 
 -11   7   4        1.42        3.88      7.66 o 
 -10   7   4       57.66       63.48      7.35 o 
  -9   7   4        1.34        2.21      5.95 o 
  -8   7   4      473.12      466.43      9.59 o 
  -7   7   4      303.18      293.50      7.79 o 
  -6   7   4      590.45      569.34     15.02 o 
  -5   7   4     1866.61     1870.51     19.08 o 
  -4   7   4       99.26      110.47      5.91 o 
  -3   7   4     2497.26     2511.33     20.70 o 
  -2   7   4     1527.84     1561.77     14.76 o 
  -1   7   4     1334.77     1356.59     14.34 o 
   0   7   4     1636.58     1585.51     16.01 o 
   1   7   4      654.96      661.27     10.02 o 
   2   7   4     1312.56     1356.30     18.36 o 
   3   7   4        6.18        6.82      4.68 o 
   4   7   4      530.52      508.82     11.93 o 
   5   7   4      201.50      236.02      7.87 o 
   6   7   4       26.02       22.01      9.75 o 
   7   7   4      131.85      143.16      9.71 o 
 -11   8   4       15.88       14.84     10.36 o 
 -10   8   4       26.17       20.48      7.26 o 
  -9   8   4      205.67      203.77      8.37 o 
  -8   8   4        0.23        2.87      5.94 o 
  -7   8   4      759.33      722.52     11.36 o 
  -6   8   4      264.74      256.39      5.80 o 
  -5   8   4      590.66      577.31      9.30 o 
  -4   8   4     1457.37     1400.17     14.12 o 
  -3   8   4       33.85       31.92      3.53 o 
  -2   8   4     1053.55     1000.50     11.00 o 
  -1   8   4       47.29       49.29      3.64 o 
   0   8   4       44.97       56.35      4.48 o 
   1   8   4      205.77      208.31      7.55 o 
   2   8   4        1.89        1.68      4.80 o 
   3   8   4      432.38      415.56     10.95 o 
   4   8   4       10.83       10.91      5.84 o 
   5   8   4      281.69      258.51     10.60 o 
   6   8   4       21.57       12.75      7.97 o 
   7   8   4       16.93       11.77     10.50 o 
 -10   9   4        0.34       -0.27      7.74 o 
  -9   9   4        1.97        6.78      7.04 o 
  -8   9   4       10.53        4.40      6.38 o 
  -7   9   4        3.25        4.89      5.65 o 
  -6   9   4      135.24      121.62      8.99 o 
  -5   9   4       29.41       28.09      4.66 o 
  -4   9   4      181.83      171.56      5.23 o 
  -3   9   4       27.82       23.69      3.80 o 
  -2   9   4        4.50        1.92      3.64 o 
  -1   9   4       31.26       32.16      4.60 o 
   0   9   4        9.46       20.47      4.77 o 
   1   9   4       70.54       68.20      7.05 o 
   2   9   4       54.22       65.45      6.20 o 
   3   9   4        0.35       -6.56      5.30 o 
   4   9   4        1.95        4.24      7.10 o 
   5   9   4        0.50       -4.59      7.20 o 
   6   9   4        1.70        0.59      7.93 o 
 -10  10   4       23.86       33.58     11.12 o 
  -9  10   4       23.58       37.31      7.93 o 
  -8  10   4        4.28        9.00      6.68 o 
  -7  10   4      186.80      202.65      8.03 o 
  -6  10   4      437.54      411.67     10.49 o 
  -5  10   4      825.81      825.97     13.81 o 
  -4  10   4      816.80      780.88     11.32 o 
  -3  10   4      292.24      275.02      7.12 o 
  -2  10   4      756.53      756.19     10.99 o 
  -1  10   4      448.90      444.81      8.75 o 
   0  10   4      514.35      524.39     10.18 o 
   1  10   4     1244.39     1186.90     15.94 o 
   2  10   4       56.00       63.12      7.73 o 
   3  10   4      397.28      398.49     10.54 o 
   4  10   4      122.49      141.83      9.01 o 
   5  10   4       27.39       26.73      8.54 o 
   6  10   4      118.91      125.68     11.94 o 
  -9  11   4        0.58        8.80     10.52 o 
  -8  11   4       92.43      107.45     12.21 o 
  -7  11   4      119.35      140.42      8.14 o 
  -6  11   4      300.88      296.45      9.23 o 
  -5  11   4      661.69      667.17     11.13 o 
  -4  11   4      235.47      224.71      7.16 o 
  -3  11   4     1013.14      983.51     13.09 o 
  -2  11   4      107.54      116.54      6.38 o 
  -1  11   4      533.96      530.27     11.43 o 
   0  11   4      838.02      812.84     12.11 o 
   1  11   4       67.63       65.22      6.87 o 
   2  11   4      574.06      598.95     13.69 o 
   3  11   4       14.07       22.85      7.85 o 
   4  11   4      189.82      222.84     14.16 o 
   5  11   4      104.50      124.81     12.38 o 
  -8  12   4       23.56       39.13     17.12 o 
  -7  12   4      262.42      289.24     10.23 o 
  -6  12   4      112.21      105.44      7.20 o 
  -5  12   4      182.09      181.83      7.59 o 
  -4  12   4      346.80      338.81     10.16 o 
  -3  12   4        0.23       -8.65      5.46 o 
  -2  12   4      258.76      257.00     10.73 o 
  -1  12   4      152.03      149.09     11.82 o 
   0  12   4        9.15        6.29      7.91 o 
   1  12   4      178.99      193.83     11.39 o 
   2  12   4       10.11       10.05      7.66 o 
   3  12   4      115.67      133.09      9.64 o 
   4  12   4       33.74       34.10      9.96 o 
  -6  13   4        1.63        2.08      7.84 o 
  -5  13   4        0.59        0.86      7.01 o 
  -4  13   4        1.08       -1.32      5.99 o 
  -3  13   4       15.52       15.84      6.13 o 
  -2  13   4       28.32       25.06      6.88 o 
  -1  13   4       40.23       44.13      7.16 o 
   0  13   4        2.38        0.29      6.84 o 
   1  13   4        2.97       -1.86      7.81 o 
   2  13   4       15.34       17.19      9.76 o 
   3  13   4        0.17        6.19      9.96 o 
  -4  14   4      200.39      222.19     10.65 o 
  -3  14   4        8.68       13.21      8.09 o 
  -2  14   4      399.58      404.69     15.90 o 
  -1  14   4      139.14      144.98     10.95 o 
   0  14   4      161.47      171.58     13.85 o 
 -13   1   5        0.83       11.38     10.47 o 
 -12   1   5       55.28       66.46      8.21 o 
 -11   1   5       15.61       18.55      7.00 o 
 -10   1   5      417.69      413.93      9.48 o 
  -9   1   5      378.56      367.33      9.55 o 
  -8   1   5      999.03      958.06      9.23 o 
  -7   1   5     1288.60     1198.77      9.47 o 
  -6   1   5      937.52      935.32      7.56 o 
  -5   1   5     2146.72     2102.08     15.04 o 
  -4   1   5       78.91       81.72      2.30 o 
  -3   1   5     3274.41     3356.76     29.65 o 
  -2   1   5     1560.33     1643.98     18.83 o 
  -1   1   5     1348.09     1345.34     16.46 o 
   0   1   5     2061.87     2028.90     20.61 o 
   1   1   5        7.79        7.06      2.80 o 
   2   1   5      470.52      452.50      6.50 o 
   3   1   5      612.65      582.75      9.38 o 
   4   1   5       88.18       90.53      5.93 o 
   5   1   5      660.17      618.98     14.56 o 
   6   1   5        0.12       -1.80     10.59 o 
   7   1   5      278.16      269.43     12.68 o 
   8   1   5       49.76       61.31      9.98 o 
 -13   2   5       36.43       26.52     16.36 o 
 -12   2   5        0.80       -6.45      9.97 o 
 -11   2   5      250.72      223.90      9.25 o 
 -10   2   5      109.08      109.35      5.64 o 
  -9   2   5      420.35      421.71      7.72 o 
  -8   2   5        4.32       10.04      2.98 o 
  -7   2   5      902.60      913.49      7.85 o 
  -6   2   5     2196.69     2217.89     14.81 o 
  -5   2   5     2009.60     2121.09     15.31 o 
  -4   2   5     7240.63     7370.86     58.78 o 
  -3   2   5       79.91       73.10      3.03 o 
  -2   2   5     5046.26     5116.09     55.33 o 
  -1   2   5     7382.33     7383.80     63.11 o 
   0   2   5      904.40      930.11     10.85 o 
   1   2   5     7106.41     6974.62     66.55 o 
   2   2   5       78.85       79.98      3.64 o 
   3   2   5     1788.00     1822.22     20.31 o 
   4   2   5      889.39      850.83     14.13 o 
   5   2   5      163.03      154.13      7.62 o 
   6   2   5      391.22      397.51     12.09 o 
   7   2   5        0.58       14.21      9.70 o 
   8   2   5        4.56       -3.78     13.04 o 
 -13   3   5        0.94        6.81     11.15 o 
 -12   3   5        1.56        7.46      9.65 o 
 -11   3   5       10.86       29.40      6.55 o 
 -10   3   5       16.20       14.46      4.59 o 
  -9   3   5       68.89       79.00      4.26 o 
  -8   3   5       30.15       29.79      3.50 o 
  -7   3   5      125.91      120.68      3.20 o 
  -6   3   5      810.31      848.63      7.00 o 
  -5   3   5     2140.87     2280.52     15.03 o 
  -4   3   5      482.96      489.56      7.61 o 
  -3   3   5     1476.52     1528.94     14.96 o 
  -2   3   5        8.80        6.80      2.20 o 
  -1   3   5      427.76      420.61      4.73 o 
   0   3   5       61.17       51.51      2.75 o 
   1   3   5       23.54       28.67      3.07 o 
   2   3   5       43.43       48.23      3.72 o 
   3   3   5      358.67      354.16     13.11 o 
   4   3   5       13.44       16.55      5.63 o 
   5   3   5      508.55      498.94     13.21 o 
   6   3   5        9.16        2.47      7.26 o 
   7   3   5       11.49        5.77     12.03 o 
   8   3   5       15.24       36.38     16.74 o 
 -12   4   5        0.27      -14.36      8.18 o 
 -11   4   5       43.84       61.84      7.56 o 
 -10   4   5      156.03      142.60      6.55 o 
  -9   4   5      282.25      276.24      7.57 o 
  -8   4   5      571.18      549.35      8.46 o 
  -7   4   5       57.00       43.84      3.17 o 
  -6   4   5      271.32      287.41      4.65 o 
  -5   4   5      184.36      182.04      3.37 o 
  -4   4   5      107.05      116.71      3.42 o 
  -3   4   5      150.39      165.35      4.32 o 
  -2   4   5      457.83      455.01     10.43 o 
  -1   4   5      522.85      512.48      5.75 o 
   0   4   5        0.50       -2.11      1.05 o 
   1   4   5      117.58      120.72      4.03 o 
   2   4   5      108.24      102.76      5.10 o 
   3   4   5      174.65      172.50      5.55 o 
   4   4   5       59.32       64.93      5.65 o 
   5   4   5      140.93      147.09      7.92 o 
   6   4   5      164.47      189.95     11.54 o 
   7   4   5        1.63        5.44     10.14 o 
 -12   5   5       16.74       10.37      8.72 o 
 -11   5   5      114.25      140.80      8.91 o 
 -10   5   5      415.55      405.21      9.84 o 
  -9   5   5       99.61       95.28      5.33 o 
  -8   5   5      655.19      648.28      9.50 o 
  -7   5   5      724.21      685.20      8.55 o 
  -6   5   5      285.10      297.04      5.54 o 
  -5   5   5     1344.48     1246.21     10.10 o 
  -4   5   5      127.29      167.35      3.98 o 
  -3   5   5     3380.32     3181.56     31.46 o 
  -2   5   5      227.11      193.38      5.07 o 
  -1   5   5     1876.27     1843.94     15.93 o 
   0   5   5     1419.00     1422.83     13.09 o 
   1   5   5       11.94       10.74      2.97 o 
   2   5   5     1075.52     1101.38     12.60 o 
   3   5   5      114.83      117.25      5.40 o 
   4   5   5      478.21      474.67     10.15 o 
   5   5   5       10.12        7.57      6.09 o 
   6   5   5      130.73      139.45     10.50 o 
   7   5   5       38.45       47.18     10.61 o 
 -12   6   5       19.75        1.16      8.79 o 
 -11   6   5       34.32       40.45      8.21 o 
 -10   6   5       15.54        9.03      6.22 o 
  -9   6   5      223.28      239.74      6.87 o 
  -8   6   5       92.29      115.87      5.71 o 
  -7   6   5      719.21      702.31      9.57 o 
  -6   6   5      964.72     1009.82     10.98 o 
  -5   6   5      565.96      537.22      6.77 o 
  -4   6   5     1889.54     1871.43     14.84 o 
  -3   6   5      291.63      281.76      4.53 o 
  -2   6   5     2041.94     2014.37     18.39 o 
  -1   6   5     3929.35     3936.41     31.98 o 
   0   6   5      678.92      708.49      9.08 o 
   1   6   5     3365.63     3383.89     34.00 o 
   2   6   5       26.32       17.97      4.61 o 
   3   6   5      416.57      422.03      9.44 o 
   4   6   5      442.05      437.80      9.37 o 
   5   6   5        5.14        0.20      5.66 o 
   6   6   5      237.83      237.92     13.99 o 
   7   6   5        6.48       23.19     10.84 o 
 -11   7   5        0.77       -0.44      7.57 o 
 -10   7   5        0.52        3.79      6.53 o 
  -9   7   5       97.24      113.26     10.41 o 
  -8   7   5       12.05       13.22      5.27 o 
  -7   7   5        1.51        3.85      5.47 o 
  -6   7   5      306.67      318.75      7.32 o 
  -5   7   5      312.92      296.19      6.41 o 
  -4   7   5      259.77      260.54      4.74 o 
  -3   7   5      187.47      187.78      4.21 o 
  -2   7   5       61.53       67.60      3.23 o 
  -1   7   5      179.44      179.11      5.58 o 
   0   7   5      541.42      529.63      8.14 o 
   1   7   5      140.93      142.60      5.48 o 
   2   7   5      294.75      294.61      9.32 o 
   3   7   5       36.56       33.75      5.56 o 
   4   7   5        0.72        2.60      5.80 o 
   5   7   5      124.41      125.06      7.83 o 
   6   7   5       58.25       60.69      8.93 o 
 -11   8   5       35.69       51.73      8.81 o 
 -10   8   5        0.01       -5.76      7.01 o 
  -9   8   5       95.61      107.81      7.49 o 
  -8   8   5       74.02       79.07      6.49 o 
  -7   8   5        1.88       -2.66      5.06 o 
  -6   8   5      452.79      465.74      8.93 o 
  -5   8   5       30.86       33.16      3.92 o 
  -4   8   5     1263.06     1237.84     13.05 o 
  -3   8   5      288.62      298.52      6.26 o 
  -2   8   5      666.39      635.75      8.68 o 
  -1   8   5      144.92      137.70      5.42 o 
   0   8   5       18.33       19.57      4.58 o 
   1   8   5        7.01        4.10      4.85 o 
   2   8   5      222.73      219.46     12.48 o 
   3   8   5       18.72       19.67      5.83 o 
   4   8   5       15.78       10.77      7.20 o 
   5   8   5       16.67       19.79     10.26 o 
   6   8   5        4.90       13.55      8.89 o 
 -10   9   5      285.57      282.46     10.19 o 
  -9   9   5       94.75       81.39      7.42 o 
  -8   9   5      444.67      441.26     13.17 o 
  -7   9   5      349.17      357.10     11.27 o 
  -6   9   5       18.75       21.89      5.51 o 
  -5   9   5      687.59      711.38     10.68 o 
  -4   9   5      582.18      565.21      8.71 o 
  -3   9   5      990.57     1011.73     12.54 o 
  -2   9   5     1875.43     1808.03     22.43 o 
  -1   9   5      556.29      566.87     10.00 o 
   0   9   5     2054.51     2005.28     24.83 o 
   1   9   5        0.13       -3.36      5.63 o 
   2   9   5     1060.21     1064.85     16.82 o 
   3   9   5      104.04      100.78      9.75 o 
   4   9   5      242.14      261.89     12.97 o 
   5   9   5       52.91       44.09      8.49 o 
 -10  10   5       10.36       12.06     10.57 o 
  -9  10   5       72.85       65.00      7.93 o 
  -8  10   5        5.54        7.61      6.87 o 
  -7  10   5       93.71      115.00      7.04 o 
  -6  10   5      194.47      205.88      6.82 o 
  -5  10   5        8.76       18.97      5.11 o 
  -4  10   5      652.12      663.95     12.52 o 
  -3  10   5        4.84        3.75      5.03 o 
  -2  10   5      700.60      685.11     13.06 o 
  -1  10   5       47.17       50.09      5.58 o 
   0  10   5       93.89      100.70      6.86 o 
   1  10   5      190.82      191.93      8.32 o 
   2  10   5       67.92       70.63      7.68 o 
   3  10   5      105.32      108.27      8.40 o 
   4  10   5       50.50       50.16     10.77 o 
   5  10   5        2.97       18.21      9.07 o 
  -9  11   5       85.28      120.32     11.55 o 
  -8  11   5       50.39       78.06      8.17 o 
  -7  11   5       60.62       85.56      7.78 o 
  -6  11   5        0.45        8.98      5.83 o 
  -5  11   5       16.76       17.00      6.00 o 
  -4  11   5       50.36       51.23      5.59 o 
  -3  11   5        4.88        8.09      5.79 o 
  -2  11   5        5.12        5.03      5.70 o 
  -1  11   5        6.30        8.86      5.70 o 
   0  11   5      136.39      136.23      7.51 o 
   1  11   5        3.74        4.33      6.98 o 
   2  11   5        9.89       11.60      7.53 o 
   3  11   5       17.17       28.52      8.36 o 
   4  11   5       33.36       50.79      9.28 o 
  -8  12   5       55.81       38.96     10.79 o 
  -7  12   5      229.67      264.73     10.20 o 
  -6  12   5      261.50      254.32      8.39 o 
  -5  12   5        0.33        0.79      5.95 o 
  -4  12   5      363.80      352.59      9.12 o 
  -3  12   5      393.53      397.51     12.67 o 
  -2  12   5      133.31      128.54      7.34 o 
  -1  12   5      613.43      660.48     20.05 o 
   0  12   5       30.42       39.66      7.19 o 
   1  12   5      450.38      505.57     13.80 o 
   2  12   5        2.51       17.57      9.50 o 
   3  12   5      150.00      168.77     10.20 o 
  -6  13   5       34.41       37.94      7.91 o 
  -5  13   5      398.95      422.06     11.68 o 
  -4  13   5       28.54       33.95      6.74 o 
  -3  13   5      433.54      404.52     13.72 o 
  -2  13   5       93.79      120.84     15.61 o 
  -1  13   5      131.13      126.20     12.68 o 
   0  13   5      175.83      173.49      9.71 o 
   1  13   5       17.67       15.63      8.61 o 
  -2  14   5       53.85       65.61      8.93 o 
 -13   0   6       34.51       29.38     18.80 o 
 -12   0   6       27.54       29.01     13.81 o 
 -11   0   6      306.44      328.83     16.19 o 
 -10   0   6        8.77        7.47      8.87 o 
  -9   0   6      385.91      412.08     14.33 o 
  -8   0   6       26.38       29.02      4.36 o 
  -7   0   6        7.93        5.70      4.05 o 
  -6   0   6     1199.94     1176.02     16.85 o 
  -5   0   6      330.32      382.61     10.36 o 
  -4   0   6     3512.57     3424.52     56.32 o 
  -3   0   6      298.67      290.71     11.75 o 
  -2   0   6     1824.50     1838.12     24.82 o 
  -1   0   6      587.01      562.64     10.24 o 
   0   0   6       73.34       79.56      4.91 o 
   1   0   6     1792.24     1723.61     23.16 o 
   2   0   6       53.23       49.75      6.77 o 
   3   0   6      785.03      755.54     25.85 o 
   4   0   6       20.46       27.61     12.93 o 
   5   0   6       13.40       14.10     14.69 o 
   6   0   6        6.54       15.86     16.45 o 
   7   0   6        1.84       -5.88     18.80 o 
 -13   1   6       31.08       42.49     10.18 o 
 -12   1   6       49.34       38.65      7.88 o 
 -11   1   6       73.95       63.74      7.35 o 
 -10   1   6      284.63      238.01      8.54 o 
  -9   1   6      700.39      662.10     12.61 o 
  -8   1   6      266.48      261.52      6.41 o 
  -7   1   6      435.34      432.94      5.23 o 
  -6   1   6      208.49      222.79      4.04 o 
  -5   1   6       21.06       17.83      2.75 o 
  -4   1   6     2422.65     2369.35     21.76 o 
  -3   1   6      104.33      101.37      2.95 o 
  -2   1   6     2729.11     2631.80     71.93 o 
  -1   1   6      147.78      135.38      4.67 o 
   0   1   6      757.70      763.14      9.82 o 
   1   1   6        1.04       -0.61      3.06 o 
   2   1   6       28.95       34.85      5.02 o 
   3   1   6       79.04       67.14      8.31 o 
   4   1   6        7.11        9.99      8.72 o 
   5   1   6       69.67       61.38     11.22 o 
   6   1   6        0.00        2.08     15.28 o 
   7   1   6       89.06       99.83     11.75 o 
 -13   2   6        2.39        0.17     10.19 o 
 -12   2   6        2.48       -1.24      9.72 o 
 -11   2   6       13.11       14.13      6.80 o 
 -10   2   6      132.95      128.69      5.91 o 
  -9   2   6       25.36       33.41      4.60 o 
  -8   2   6      219.69      218.25      4.34 o 
  -7   2   6        7.80       10.55      2.35 o 
  -6   2   6       30.24       38.63      2.28 o 
  -5   2   6       18.99       20.18      2.25 o 
  -4   2   6      160.05      159.20      3.25 o 
  -3   2   6      436.05      429.50      5.72 o 
  -2   2   6       10.65        8.01      2.89 o 
  -1   2   6      133.45      153.30      4.37 o 
   0   2   6       25.08       27.83      3.14 o 
   1   2   6       28.31       31.60      3.77 o 
   2   2   6        0.61       -2.02      5.42 o 
   3   2   6        3.14       13.83      5.68 o 
   4   2   6       88.79       82.59      8.47 o 
   5   2   6        3.20        0.29     11.46 o 
   6   2   6        9.94        9.35      9.49 o 
   7   2   6        3.12       -2.72     11.13 o 
 -13   3   6      117.96      134.54     12.76 o 
 -12   3   6      122.80      132.13     11.49 o 
 -11   3   6       63.09       62.73      6.74 o 
 -10   3   6      166.75      178.09      6.54 o 
  -9   3   6       22.65       23.34      5.25 o 
  -8   3   6      472.75      459.61      7.56 o 
  -7   3   6      905.21      963.71      8.01 o 
  -6   3   6      128.51      105.69      2.64 o 
  -5   3   6     3516.31     3618.64     26.40 o 
  -4   3   6      475.67      514.01      8.07 o 
  -3   3   6     2451.23     2373.19     24.83 o 
  -2   3   6      495.07      433.72      5.19 o 
  -1   3   6      445.30      458.62      6.22 o 
   0   3   6      813.58      700.85      9.66 o 
   1   3   6       11.74       23.75      3.89 o 
   2   3   6     1805.58     1730.95     22.50 o 
   3   3   6       53.64       66.46      6.62 o 
   4   3   6     1113.07     1072.11     17.41 o 
   5   3   6       31.16       40.69      7.56 o 
   6   3   6       41.92       57.92      9.95 o 
   7   3   6        4.28       -8.81     18.80 o 
 -12   4   6        9.61       11.14      8.16 o 
 -11   4   6      191.46      176.94      8.63 o 
 -10   4   6       49.34       43.13      5.56 o 
  -9   4   6      714.41      681.54     10.91 o 
  -8   4   6      450.74      436.66      6.48 o 
  -7   4   6      475.28      504.89      5.95 o 
  -6   4   6     1533.89     1496.79     10.92 o 
  -5   4   6       41.00       46.86      2.23 o 
  -4   4   6     1919.48     1833.94     18.12 o 
  -3   4   6      979.89     1036.35     11.37 o 
  -2   4   6      551.25      574.58      8.86 o 
  -1   4   6     2356.59     2465.14     19.81 o 
   0   4   6        7.47        8.09      2.89 o 
   1   4   6     2452.05     2443.69     23.47 o 
   2   4   6       93.05       94.21      6.26 o 
   3   4   6      634.12      599.94     12.60 o 
   4   4   6      224.07      234.26      8.12 o 
   5   4   6        2.26       10.47      7.38 o 
   6   4   6      182.23      187.68     14.74 o 
 -12   5   6        4.75       10.82      8.11 o 
 -11   5   6        0.07        1.71      7.72 o 
 -10   5   6      242.67      218.28      7.59 o 
  -9   5   6      126.68      111.04      5.57 o 
  -8   5   6      136.88      122.02      5.34 o 
  -7   5   6      325.65      324.04      5.44 o 
  -6   5   6        1.32       -1.25      2.83 o 
  -5   5   6      718.57      740.34      7.86 o 
  -4   5   6      138.46      140.50      4.53 o 
  -3   5   6     1188.23     1173.50     13.65 o 
  -2   5   6       73.05       93.35      5.18 o 
  -1   5   6      198.45      217.85      5.08 o 
   0   5   6      286.91      249.70      5.65 o 
   1   5   6       25.02       25.95      4.14 o 
   2   5   6      538.06      480.27      8.18 o 
   3   5   6        1.22       -3.51      4.85 o 
   4   5   6      176.88      163.13      8.63 o 
   5   5   6        0.60       -3.92      7.68 o 
   6   5   6       18.15       19.39     12.88 o 
 -12   6   6       41.20       34.87      9.23 o 
 -11   6   6       25.42       17.46      8.21 o 
 -10   6   6        0.22       -5.51      6.49 o 
  -9   6   6       11.63        8.48      4.90 o 
  -8   6   6        6.46        8.45      4.65 o 
  -7   6   6      179.23      184.21      5.56 o 
  -6   6   6     1100.13     1080.37     15.04 o 
  -5   6   6        7.76        6.03      2.43 o 
  -4   6   6     1349.78     1314.94     15.46 o 
  -3   6   6      708.66      681.38     10.91 o 
  -2   6   6       63.33       69.35      2.99 o 
  -1   6   6     1349.69     1339.50     13.97 o 
   0   6   6       10.21        9.07      3.55 o 
   1   6   6     1105.39     1107.60     14.42 o 
   2   6   6        1.25        0.98      5.20 o 
   3   6   6      356.98      391.63     10.04 o 
   4   6   6      124.99      135.42      8.08 o 
   5   6   6        0.19        2.82      8.37 o 
   6   6   6       12.28       12.99     13.08 o 
 -11   7   6        6.97       -1.07      8.17 o 
 -10   7   6      115.41      132.30      8.53 o 
  -9   7   6      182.97      187.69      7.44 o 
  -8   7   6      452.66      462.96     10.18 o 
  -7   7   6      776.05      787.30     11.44 o 
  -6   7   6      122.70      102.78      4.98 o 
  -5   7   6      999.45      969.01     10.88 o 
  -4   7   6      729.84      793.28      9.99 o 
  -3   7   6      312.68      289.70      6.47 o 
  -2   7   6     1785.17     1809.96     18.12 o 
  -1   7   6       33.45       36.32      4.67 o 
   0   7   6      740.67      754.95     12.46 o 
   1   7   6        0.83       -7.28      5.15 o 
   2   7   6      214.75      226.03      8.11 o 
   3   7   6      133.31      132.16      7.34 o 
   4   7   6       39.62       42.26      7.02 o 
   5   7   6      153.83      186.01     11.95 o 
 -11   8   6       57.90       69.29     10.19 o 
 -10   8   6        0.10       -2.28      7.04 o 
  -9   8   6      142.66      153.42      7.64 o 
  -8   8   6      129.68      130.93      7.04 o 
  -7   8   6       58.92       60.62      5.88 o 
  -6   8   6      643.43      623.38     13.09 o 
  -5   8   6       38.35       41.19      4.10 o 
  -4   8   6     1005.44     1005.61     12.11 o 
  -3   8   6      155.31      162.38      5.38 o 
  -2   8   6      403.04      364.95      7.87 o 
  -1   8   6      173.88      175.57      6.56 o 
   0   8   6        2.84        0.31      5.35 o 
   1   8   6      204.07      230.88      7.98 o 
   2   8   6       37.53       38.39      6.68 o 
   3   8   6      140.10      138.52      8.31 o 
   4   8   6       40.59       23.06      7.77 o 
   5   8   6       10.49        7.16      7.87 o 
 -10   9   6        5.69       16.10      8.03 o 
  -9   9   6        6.61        5.95      9.16 o 
  -8   9   6        0.55       -7.38      6.28 o 
  -7   9   6        1.74        7.62      5.79 o 
  -6   9   6       26.10       31.54      5.04 o 
  -5   9   6        9.44        9.50      4.50 o 
  -4   9   6        7.99        6.44      4.60 o 
  -3   9   6        0.27        3.39      4.51 o 
  -2   9   6      117.82      120.75      5.72 o 
  -1   9   6       33.93       33.62      5.23 o 
   0   9   6       66.14       81.55      6.66 o 
   1   9   6       24.69       22.73      6.60 o 
   2   9   6       29.95       36.58      7.33 o 
   3   9   6        0.27       -4.28     10.77 o 
   4   9   6       19.81       38.25      8.62 o 
  -9  10   6       27.84       29.62      7.79 o 
  -8  10   6        5.67      -12.01      6.52 o 
  -7  10   6       78.32       68.63      6.17 o 
  -6  10   6      339.85      325.05      8.46 o 
  -5  10   6       48.93       45.40      8.87 o 
  -4  10   6      664.46      670.39     11.34 o 
  -3  10   6      104.73      107.81      6.09 o 
  -2  10   6      367.09      380.67      9.63 o 
  -1  10   6      675.96      702.98     16.01 o 
   0  10   6       44.09       59.82      9.41 o 
   1  10   6      321.52      348.37     17.89 o 
   2  10   6       43.29       49.26      7.96 o 
   3  10   6        5.71        6.27      7.69 o 
  -8  11   6      141.51      136.29     10.04 o 
  -7  11   6      187.47      202.80      8.84 o 
  -6  11   6       88.39       65.18      7.01 o 
  -5  11   6      505.28      528.45     11.95 o 
  -4  11   6        3.97       -0.26      5.85 o 
  -3  11   6      588.61      579.17     11.51 o 
  -2  11   6      328.67      320.07      9.01 o 
  -1  11   6      224.55      239.33     12.83 o 
   0  11   6      371.26      344.85      9.90 o 
   1  11   6        0.90       -1.93     12.26 o 
   2  11   6       69.36       78.37      8.97 o 
   3  11   6      117.49      127.40     15.92 o 
  -7  12   6      128.61      150.95     12.88 o 
  -6  12   6      172.74      178.00     10.87 o 
  -5  12   6       14.86       -0.34      7.72 o 
  -4  12   6      149.87      146.38      8.92 o 
  -3  12   6       86.30       52.02     11.11 o 
  -2  12   6      122.70      121.72     13.46 o 
  -1  12   6      191.56      184.83      8.37 o 
   0  12   6       14.99       21.20      7.11 o 
   1  12   6       76.31       78.85      8.98 o 
  -5  13   6       11.91       34.25     13.34 o 
  -4  13   6       16.37       31.25      9.86 o 
  -3  13   6       11.24       10.05      9.32 o 
  -2  13   6       12.19       11.93     14.22 o 
  -1  13   6        2.12        3.82      9.74 o 
 -13   1   7       10.19       19.65     10.26 o 
 -12   1   7       39.84       37.41      7.98 o 
 -11   1   7        0.75        4.39     12.67 o 
 -10   1   7      202.69      216.86     13.73 o 
  -9   1   7      894.35      865.90     12.85 o 
  -8   1   7      492.64      500.51      7.78 o 
  -7   1   7     3120.25     3039.71     24.23 o 
  -6   1   7      209.47      226.58      5.47 o 
  -5   1   7     2254.08     2189.55     38.90 o 
  -4   1   7      133.84      136.40      3.54 o 
  -3   1   7      987.03      983.14     11.36 o 
  -2   1   7     1197.70     1200.06     15.03 o 
  -1   1   7       60.11       64.01      3.53 o 
   0   1   7      707.62      708.34     10.07 o 
   1   1   7      161.53      162.04      7.12 o 
   2   1   7       45.31       29.07      8.51 o 
   3   1   7      282.25      269.48     17.92 o 
   4   1   7        1.43        3.98     10.17 o 
   5   1   7       89.72       96.99     12.88 o 
   6   1   7        0.30       -6.46     22.91 o 
 -13   2   7       14.13       20.60     10.72 o 
 -12   2   7        6.51       18.77      9.12 o 
 -11   2   7      141.95      139.52     10.02 o 
 -10   2   7        6.89        4.43      5.91 o 
  -9   2   7      519.95      500.70      8.25 o 
  -8   2   7      639.80      631.50      8.56 o 
  -7   2   7      341.88      318.66      6.22 o 
  -6   2   7     3518.09     3414.58     31.67 o 
  -5   2   7       80.72       75.80      3.17 o 
  -4   2   7     2655.73     2647.51     24.43 o 
  -3   2   7     2338.46     2342.24     21.94 o 
  -2   2   7      251.87      254.19      7.33 o 
  -1   2   7     4026.30     4075.56     39.94 o 
   0   2   7      339.55      307.07      7.86 o 
   1   2   7     1849.41     1833.39     23.22 o 
   2   2   7      705.44      659.39     14.94 o 
   3   2   7      137.74      136.01     10.18 o 
   4   2   7      294.03      312.33     14.54 o 
   5   2   7        6.93        7.58     15.28 o 
   6   2   7       18.65       27.23     11.17 o 
 -12   3   7        9.31       14.88     10.04 o 
 -11   3   7        7.39        0.79     10.68 o 
 -10   3   7       14.81       11.34      5.88 o 
  -9   3   7        3.38       -3.27      5.18 o 
  -8   3   7      204.44      202.63      4.93 o 
  -7   3   7      431.56      425.18      6.04 o 
  -6   3   7      189.96      188.91      5.51 o 
  -5   3   7     1018.98     1039.12     10.34 o 
  -4   3   7      245.32      249.03      6.27 o 
  -3   3   7      241.90      239.82      5.22 o 
  -2   3   7      433.58      405.96      5.50 o 
  -1   3   7       22.35       24.89      3.38 o 
   0   3   7        5.47        6.23      3.92 o 
   1   3   7        1.20        3.82      4.92 o 
   2   3   7      142.02      121.31      8.43 o 
   3   3   7       70.15       78.13     12.88 o 
   4   3   7       83.57       93.00      9.92 o 
   5   3   7       30.18       17.66      9.67 o 
   6   3   7       35.68       20.12     11.53 o 
 -12   4   7       21.60       35.88      8.25 o 
 -11   4   7       39.36       35.52      6.70 o 
 -10   4   7      125.80      121.01      6.36 o 
  -9   4   7      155.08      163.58      6.23 o 
  -8   4   7      181.03      185.87      5.40 o 
  -7   4   7        5.37        4.02      3.43 o 
  -6   4   7       75.97       72.70      2.90 o 
  -5   4   7       19.64       12.66      4.01 o 
  -4   4   7      334.52      317.65      7.46 o 
  -3   4   7      228.77      218.37      6.46 o 
  -2   4   7      725.44      688.52      8.73 o 
  -1   4   7        2.63       -0.25      3.19 o 
   0   4   7       15.80       18.27      4.12 o 
   1   4   7        1.38        0.74      6.66 o 
   2   4   7       52.46       49.33      7.91 o 
   3   4   7      113.27      103.60      9.47 o 
   4   4   7       12.55       13.58      7.91 o 
   5   4   7       23.28       16.14     10.04 o 
 -12   5   7       74.13       70.69      9.38 o 
 -11   5   7       10.35       -0.24      8.73 o 
 -10   5   7      327.75      337.02     10.13 o 
  -9   5   7      233.19      241.04     11.19 o 
  -8   5   7       91.61       92.20      5.41 o 
  -7   5   7      789.01      780.99     11.84 o 
  -6   5   7       60.59       71.61      4.46 o 
  -5   5   7      676.09      679.06      9.16 o 
  -4   5   7      459.64      472.02      7.44 o 
  -3   5   7      952.41      920.68     11.60 o 
  -2   5   7     1359.33     1403.73     21.50 o 
  -1   5   7      181.08      187.75      5.74 o 
   0   5   7      874.29      868.37     11.06 o 
   1   5   7      178.28      179.70      7.22 o 
   2   5   7       72.17       74.04      8.90 o 
   3   5   7      217.52      235.06      9.35 o 
   4   5   7        9.61        1.59      9.42 o 
   5   5   7       36.29       42.95     12.54 o 
 -12   6   7        5.05        0.74      9.71 o 
 -11   6   7      153.20      161.05      9.37 o 
 -10   6   7        3.84       11.73      7.64 o 
  -9   6   7      330.88      327.77     10.53 o 
  -8   6   7       85.28       99.04      6.29 o 
  -7   6   7      170.12      174.36      5.92 o 
  -6   6   7      593.82      644.68      9.05 o 
  -5   6   7       61.71       65.86      6.19 o 
  -4   6   7      919.34      903.05     18.33 o 
  -3   6   7     1351.76     1283.49     15.82 o 
  -2   6   7      440.16      431.69      8.19 o 
  -1   6   7     1277.69     1279.55     14.03 o 
   0   6   7        0.86        2.15      4.21 o 
   1   6   7      138.85      160.66      5.89 o 
   2   6   7      270.18      268.89     18.57 o 
   3   6   7        8.58        5.93      8.96 o 
   4   6   7      193.11      201.98     11.80 o 
   5   6   7        0.28       -4.14     12.21 o 
 -11   7   7       11.56        7.82      8.90 o 
 -10   7   7       11.00       21.88      6.90 o 
  -9   7   7       13.98       17.41      6.36 o 
  -8   7   7       81.21       82.26      6.34 o 
  -7   7   7      156.75      162.07      7.23 o 
  -6   7   7      177.49      192.44      5.89 o 
  -5   7   7      828.67      815.65     10.86 o 
  -4   7   7        6.93        5.18      4.73 o 
  -3   7   7      291.29      274.28      6.44 o 
  -2   7   7      346.75      339.29      7.48 o 
  -1   7   7        0.25        6.12      5.41 o 
   0   7   7      229.36      219.83      7.12 o 
   1   7   7       19.05       10.90      5.72 o 
   2   7   7       65.96       62.74      6.82 o 
   3   7   7       49.67       35.40      7.98 o 
   4   7   7        5.31        2.54      8.24 o 
 -11   8   7       24.05       33.73      9.89 o 
 -10   8   7       81.97      105.40     11.02 o 
  -9   8   7       44.00       58.40      7.21 o 
  -8   8   7      228.62      250.84      8.32 o 
  -7   8   7       22.12       20.75      5.53 o 
  -6   8   7      496.53      514.24     10.88 o 
  -5   8   7        2.18       -2.86      4.81 o 
  -4   8   7      702.48      675.01     16.80 o 
  -3   8   7       49.98       46.29      6.39 o 
  -2   8   7      192.76      195.87      8.37 o 
  -1   8   7       53.51       54.10      5.77 o 
   0   8   7       38.80       40.10      6.24 o 
   1   8   7      265.56      284.70      9.84 o 
   2   8   7       45.20       45.23      7.04 o 
   3   8   7       14.12        9.64      7.94 o 
   4   8   7        1.08        1.69      8.60 o 
 -10   9   7      132.52      145.37     10.18 o 
  -9   9   7      208.94      223.63      9.30 o 
  -8   9   7       61.35       79.12     10.88 o 
  -7   9   7      349.54      351.63      9.70 o 
  -6   9   7       15.62       11.19      6.18 o 
  -5   9   7      266.81      281.20     12.64 o 
  -4   9   7      390.79      381.61      9.85 o 
  -3   9   7       92.30      105.94      7.72 o 
  -2   9   7      946.40      967.77     15.50 o 
  -1   9   7        4.73       11.85      5.44 o 
   0   9   7      869.67      872.37     15.18 o 
   1   9   7      103.56      125.13      8.16 o 
   2   9   7      269.03      290.97     10.27 o 
   3   9   7       61.73       54.29     11.69 o 
  -9  10   7       39.99       24.44      9.61 o 
  -8  10   7      236.60      244.76      9.87 o 
  -7  10   7       63.34       56.90      7.04 o 
  -6  10   7      602.15      620.37     14.76 o 
  -5  10   7        9.03        5.31      6.37 o 
  -4  10   7      471.17      464.03     13.54 o 
  -3  10   7      113.30      112.59     11.45 o 
  -2  10   7       43.24       45.37      7.10 o 
  -1  10   7      350.54      333.65     10.51 o 
   0  10   7       47.17       40.73      8.84 o 
   1  10   7      256.08      256.95     11.75 o 
   2  10   7       55.92       51.13     14.12 o 
  -8  11   7        0.75        0.74      8.94 o 
  -7  11   7       86.70      105.50      8.14 o 
  -6  11   7        0.14      -10.08      6.99 o 
  -5  11   7       27.08       43.71     11.79 o 
  -4  11   7        1.02        3.37      6.70 o 
  -3  11   7        7.15        4.43     11.79 o 
  -2  11   7       26.31       29.42      7.57 o 
  -1  11   7       12.16        8.66      7.71 o 
   0  11   7        5.78        1.07     10.52 o 
   1  11   7        7.85       13.02     10.17 o 
  -6  12   7      100.31      117.89      9.44 o 
  -5  12   7       27.05       24.20      9.16 o 
  -4  12   7      160.44      166.56     11.28 o 
  -3  12   7      106.78      108.80      9.02 o 
  -2  12   7       43.98       46.27      8.09 o 
  -1  12   7       89.46       94.75     10.47 o 
 -12   0   8       61.23       89.30     18.80 o 
 -11   0   8      416.03      468.84     27.03 o 
 -10   0   8      184.09      191.53     17.04 o 
  -9   0   8      207.93      196.85     10.80 o 
  -8   0   8      101.92      118.40      9.14 o 
  -7   0   8       60.59       69.58      7.68 o 
  -6   0   8      726.94      703.97     16.48 o 
  -5   0   8      411.85      440.23     12.70 o 
  -4   0   8     1359.63     1290.77     31.73 o 
  -3   0   8     1103.99     1044.60     27.61 o 
  -2   0   8        6.87       12.04      4.53 o 
  -1   0   8     1844.01     1808.96     29.88 o 
   0   0   8      753.03      702.08     24.09 o 
   1   0   8     1266.78     1286.66     35.84 o 
   2   0   8      602.61      603.38     25.85 o 
   3   0   8      125.19      142.18     16.45 o 
   4   0   8      127.21      151.58     19.98 o 
   5   0   8       25.94       38.78     19.98 o 
 -12   1   8      131.58      124.61     13.69 o 
 -11   1   8       49.79       32.02     10.80 o 
 -10   1   8      131.71      134.07      9.67 o 
  -9   1   8      136.10      133.26      6.89 o 
  -8   1   8        9.46        2.48      5.04 o 
  -7   1   8       54.11       63.07      5.06 o 
  -6   1   8      292.58      289.01      5.93 o 
  -5   1   8      198.52      185.65      6.87 o 
  -4   1   8      489.60      491.49      8.08 o 
  -3   1   8      481.19      467.33      7.16 o 
  -2   1   8      495.46      505.28      8.17 o 
  -1   1   8       93.32       89.51      4.44 o 
   0   1   8      147.01      148.90      6.58 o 
   1   1   8       34.89       28.31     12.93 o 
   2   1   8        7.03       -1.38      9.34 o 
   3   1   8       99.01      114.69     12.25 o 
   4   1   8        0.25       -6.49     11.79 o 
   5   1   8       40.65       11.26     13.08 o 
 -12   2   8       11.41       18.56      9.45 o 
 -11   2   8       15.82       14.55      8.87 o 
 -10   2   8        9.78       30.93     12.93 o 
  -9   2   8        4.22       10.10      5.95 o 
  -8   2   8      188.75      187.63      5.93 o 
  -7   2   8       80.53       87.43      4.39 o 
  -6   2   8      122.69      111.40      4.55 o 
  -5   2   8       14.21       13.41      4.71 o 
  -4   2   8       48.20       41.26      5.92 o 
  -3   2   8      158.20      163.96      8.41 o 
  -2   2   8        0.25       -2.73      3.32 o 
  -1   2   8        0.61       -2.55      7.94 o 
   0   2   8      130.14      122.30      8.15 o 
   1   2   8       32.90       43.97      7.69 o 
   2   2   8      109.41      112.52      9.35 o 
   3   2   8       10.10        2.91     16.16 o 
   4   2   8        2.63      -14.73     14.39 o 
   5   2   8        6.25       13.31     13.08 o 
 -12   3   8      103.91      137.29     24.05 o 
 -11   3   8       21.64       22.56      9.05 o 
 -10   3   8       18.99       17.71      6.65 o 
  -9   3   8      218.27      223.06      8.56 o 
  -8   3   8       12.70       11.18      4.63 o 
  -7   3   8      533.83      556.56     12.42 o 
  -6   3   8        1.26        0.35      4.05 o 
  -5   3   8      576.29      566.68      9.61 o 
  -4   3   8      597.93      580.94     12.01 o 
  -3   3   8        6.60        4.33      4.02 o 
  -2   3   8     1245.51     1173.17     19.35 o 
  -1   3   8       80.53       73.60      7.16 o 
   0   3   8      839.22      798.48     16.19 o 
   1   3   8       25.77       31.43      7.79 o 
   2   3   8      409.78      385.72     13.89 o 
   3   3   8       37.70       45.77      9.80 o 
   4   3   8       54.56       49.67     12.25 o 
 -12   4   8        3.46        2.45     10.03 o 
 -11   4   8      112.38      136.35      9.30 o 
 -10   4   8       68.29       78.86      6.82 o 
  -9   4   8      233.02      235.57      8.89 o 
  -8   4   8      127.61      137.75      8.61 o 
  -7   4   8       86.57      103.09      5.79 o 
  -6   4   8      598.28      609.12     15.65 o 
  -5   4   8       16.30       24.00      5.94 o 
  -4   4   8     1030.61      970.01     17.64 o 
  -3   4   8      290.08      284.22      7.07 o 
  -2   4   8      349.47      323.15      9.90 o 
  -1   4   8      765.71      741.93     19.09 o 
   0   4   8        1.29       10.23      6.72 o 
   1   4   8      710.22      682.83     16.25 o 
   2   4   8       69.14       77.20      9.23 o 
   3   4   8      174.62      151.29     11.07 o 
   4   4   8       86.00       76.78      9.48 o 
 -12   5   8       10.37       27.96     10.63 o 
 -11   5   8        8.61       15.01      8.29 o 
 -10   5   8        3.13       -0.50      6.24 o 
  -9   5   8       57.76       47.55      7.63 o 
  -8   5   8       11.05       12.94      6.95 o 
  -7   5   8       95.90       92.67      5.55 o 
  -6   5   8       28.77       30.97      8.40 o 
  -5   5   8      161.82      154.82      8.25 o 
  -4   5   8       40.53       36.24      6.47 o 
  -3   5   8      241.39      217.45      9.36 o 
  -2   5   8        9.17       12.35      6.24 o 
  -1   5   8       12.43        8.52      6.46 o 
   0   5   8      386.62      382.44     12.87 o 
   1   5   8       33.14       32.04      8.49 o 
   2   5   8      147.78      140.28      9.41 o 
   3   5   8        3.78        3.88      8.03 o 
   4   5   8        6.57       15.01     10.67 o 
 -11   6   8       15.09        4.46      8.28 o 
 -10   6   8        3.77        3.99      6.50 o 
  -9   6   8        0.76       -1.66      5.92 o 
  -8   6   8      112.92      103.86      7.85 o 
  -7   6   8        1.53       -7.72      6.08 o 
  -6   6   8      861.68      835.53     13.22 o 
  -5   6   8      352.64      352.47     12.12 o 
  -4   6   8      436.24      432.22     19.43 o 
  -3   6   8      944.09      894.42     18.41 o 
  -2   6   8       59.66       54.48      6.78 o 
  -1   6   8      418.92      448.45     13.33 o 
   0   6   8      210.88      217.86      8.28 o 
   1   6   8      170.51      164.53      8.45 o 
   2   6   8       99.36      123.55     10.62 o 
   3   6   8       58.22       68.16     17.59 o 
 -11   7   8       16.31       30.97     10.55 o 
 -10   7   8      106.95      132.27      8.23 o 
  -9   7   8      271.22      264.89      8.69 o 
  -8   7   8      139.07      140.28      7.68 o 
  -7   7   8      842.60      841.10     14.59 o 
  -6   7   8        3.54        5.60      4.98 o 
  -5   7   8      660.75      617.91     16.05 o 
  -4   7   8      610.28      605.33     28.34 o 
  -3   7   8       64.49       64.25      6.53 o 
  -2   7   8      665.77      634.88     18.40 o 
  -1   7   8        2.26       -1.70      7.36 o 
   0   7   8      153.26      158.48     10.07 o 
   1   7   8       32.93       35.81      9.35 o 
   2   7   8       59.63       40.09     10.16 o 
   3   7   8      138.15      156.22     12.22 o 
 -10   8   8       34.13       27.56      9.84 o 
  -9   8   8       55.87       39.32      8.29 o 
  -8   8   8      221.91      228.35      8.90 o 
  -7   8   8        1.08       -4.31      6.02 o 
  -6   8   8      418.14      419.90     20.61 o 
  -5   8   8      245.10      254.37     24.51 o 
  -4   8   8      179.70      152.20     10.53 o 
  -3   8   8      394.01      391.74     23.24 o 
  -2   8   8        6.99        3.40      6.78 o 
  -1   8   8      301.85      316.44     15.29 o 
   0   8   8       28.24       30.77     12.10 o 
   1   8   8      116.46      115.58     10.72 o 
   2   8   8       82.99       88.26     11.33 o 
  -9   9   8        0.19        7.42      8.00 o 
  -8   9   8       19.64       25.34      7.58 o 
  -7   9   8        0.97      -13.57      6.79 o 
  -6   9   8        1.81        0.45      8.83 o 
  -5   9   8        5.26        5.70      8.63 o 
  -4   9   8        6.85        4.49      8.81 o 
  -3   9   8       29.43       28.47      6.77 o 
  -2   9   8       28.13       35.39      7.44 o 
  -1   9   8       13.62       33.77     16.16 o 
   0   9   8        2.19        2.46      9.33 o 
   1   9   8        0.11       -9.12     10.16 o 
  -8  10   8       32.95       43.87     10.20 o 
  -7  10   8        0.70        5.20     10.41 o 
  -6  10   8      101.74       87.84      8.13 o 
  -5  10   8       70.37       88.60      7.81 o 
  -4  10   8       97.57       90.15      7.81 o 
  -3  10   8      257.62      257.42     10.81 o 
  -2  10   8       11.07       16.27      7.89 o 
  -1  10   8      131.03      158.75     10.97 o 
   0  10   8       13.29       12.18     11.09 o 
  -7  11   8      236.11      284.35     11.62 o 
  -6  11   8        8.78        9.05      8.09 o 
  -5  11   8      182.22      203.58      9.81 o 
  -4  11   8      141.44      132.49      9.20 o 
  -3  11   8       64.10       59.19     16.65 o 
  -2  11   8      194.58      202.45     12.94 o 
  -1  11   8        1.04       -2.32      9.56 o 
 -12   1   9       79.45       52.43     13.04 o 
 -11   1   9        3.11        4.00     12.34 o 
 -10   1   9       75.27       90.02     10.39 o 
  -9   1   9      604.15      623.29     14.80 o 
  -8   1   9        6.99        5.79      6.52 o 
  -7   1   9     1743.60     1749.91     28.18 o 
  -6   1   9      205.32      234.05      8.69 o 
  -5   1   9      667.71      642.94     17.08 o 
  -4   1   9      543.70      525.78     15.91 o 
  -3   1   9      103.24       84.38      7.02 o 
  -2   1   9      296.78      306.15     10.64 o 
  -1   1   9       21.75       23.71      8.28 o 
   0   1   9       41.87       51.78      9.29 o 
   1   1   9       13.85       11.46      9.70 o 
   2   1   9        0.38       -1.18      9.97 o 
   3   1   9       67.39       89.64     14.69 o 
 -12   2   9        0.52        0.29     12.05 o 
 -11   2   9       66.69       64.06     12.93 o 
 -10   2   9      102.28      103.42     11.12 o 
  -9   2   9      215.35      199.88     11.19 o 
  -8   2   9      879.82      901.59     15.43 o 
  -7   2   9        8.83        8.91      5.68 o 
  -6   2   9      922.84      883.54     16.72 o 
  -5   2   9     1037.24     1008.73     17.84 o 
  -4   2   9       73.71       67.42      6.51 o 
  -3   2   9     1160.06     1161.98     19.77 o 
  -2   2   9       50.01       52.56      7.17 o 
  -1   2   9      395.13      387.69     14.39 o 
   0   2   9      215.55      192.53     13.25 o 
   1   2   9       48.94       47.67     12.34 o 
   2   2   9      212.12      210.42     13.46 o 
   3   2   9        2.23       21.94     12.25 o 
 -12   3   9        8.61       -3.48     11.70 o 
 -11   3   9       68.78       75.45     11.57 o 
 -10   3   9       24.82        9.52      8.43 o 
  -9   3   9      318.95      326.38     12.17 o 
  -8   3   9       68.22       60.74      6.71 o 
  -7   3   9      488.23      503.22     13.30 o 
  -6   3   9       35.61       40.92      7.57 o 
  -5   3   9      103.31       98.00      6.65 o 
  -4   3   9      622.88      565.34     17.69 o 
  -3   3   9       13.55        9.57      4.77 o 
  -2   3   9      242.63      224.25      9.77 o 
  -1   3   9        2.15        2.93      7.14 o 
   0   3   9        3.38        4.89      7.89 o 
   1   3   9        2.26       10.32     12.52 o 
   2   3   9       16.60       14.73      9.42 o 
   3   3   9        8.24       19.26     12.80 o 
 -11   4   9        3.85       -3.48      9.41 o 
 -10   4   9       27.20       25.80      9.15 o 
  -9   4   9       10.16        7.88      7.80 o 
  -8   4   9       96.25      107.97      9.03 o 
  -7   4   9       41.04       37.40      6.73 o 
  -6   4   9      188.67      190.38      8.56 o 
  -5   4   9        1.72       -1.93      6.11 o 
  -4   4   9      521.09      483.10     12.09 o 
  -3   4   9       26.81       28.45      5.00 o 
  -2   4   9      357.59      321.84     11.09 o 
  -1   4   9       16.76       12.73     11.03 o 
   0   4   9        3.67        6.35      8.70 o 
   1   4   9       23.23       46.40      9.37 o 
   2   4   9       53.21       52.65     10.24 o 
   3   4   9        5.04       -4.45     10.47 o 
 -11   5   9       28.36       28.35     12.29 o 
 -10   5   9       20.92       26.18      9.07 o 
  -9   5   9      450.64      453.32     15.70 o 
  -8   5   9       39.03       35.95      7.55 o 
  -7   5   9      607.57      607.75     14.10 o 
  -6   5   9      190.54      201.93     37.60 o 
  -5   5   9       61.29       71.52      7.75 o 
  -4   5   9      255.92      285.34     18.32 o 
  -3   5   9       24.88       21.97      5.19 o 
  -2   5   9      377.07      397.73     12.08 o 
  -1   5   9      128.38      129.25      8.94 o 
   0   5   9      166.85      190.06     24.30 o 
   1   5   9      153.35      143.51     10.88 o 
   2   5   9        1.48       -1.43      8.02 o 
 -11   6   9      110.92      112.53     10.96 o 
 -10   6   9       71.35       81.95     11.43 o 
  -9   6   9       64.08       64.54      8.82 o 
  -8   6   9      278.47      291.72     11.50 o 
  -7   6   9        7.16        9.30      8.01 o 
  -6   6   9      320.12      347.20     12.36 o 
  -5   6   9      259.87      241.50     11.29 o 
  -4   6   9      170.69      176.85      9.76 o 
  -3   6   9      510.66      489.37     17.21 o 
  -2   6   9        0.02        2.57      7.18 o 
  -1   6   9      194.47      210.49     10.31 o 
   0   6   9      119.14      133.50      8.12 o 
   1   6   9       14.82       13.54      7.92 o 
   2   6   9      114.35      126.87      9.64 o 
 -10   7   9        1.51       -0.11     12.21 o 
  -9   7   9       10.56       13.75      8.52 o 
  -8   7   9        0.34       -6.55      7.32 o 
  -7   7   9       75.85       75.72      7.07 o 
  -6   7   9        0.44       -3.92      8.43 o 
  -5   7   9      127.83      121.46      9.97 o 
  -4   7   9       49.18       36.52     11.24 o 
  -3   7   9        3.34       10.32      8.31 o 
  -2   7   9       28.62       18.88      7.55 o 
  -1   7   9       57.73       50.47      9.03 o 
   0   7   9        0.31      -18.14      9.07 o 
   1   7   9       20.45       12.35     10.34 o 
  -9   8   9       20.38       12.58      8.69 o 
  -8   8   9      141.29      160.13     13.91 o 
  -7   8   9       12.51       16.96      7.16 o 
  -6   8   9      151.66      169.84     11.25 o 
  -5   8   9       58.17       58.02      9.91 o 
  -4   8   9      118.71      112.98     10.64 o 
  -3   8   9       71.02       84.91      6.99 o 
  -2   8   9       10.74       13.69      6.87 o 
  -1   8   9      209.86      208.52     11.62 o 
   0   8   9       36.81       32.33     10.11 o 
  -8   9   9        3.08        5.88      9.28 o 
  -7   9   9      137.75      137.07      9.46 o 
  -6   9   9       69.35       71.65     10.64 o 
  -5   9   9      145.67      161.07     14.66 o 
  -4   9   9      268.26      294.54     18.49 o 
  -3   9   9       59.38       67.34      7.45 o 
  -2   9   9      410.33      410.73     14.35 o 
  -1   9   9        2.85        3.41      7.95 o 
  -7  10   9        1.37      -12.32      8.46 o 
  -6  10   9      162.38      137.20     12.49 o 
  -5  10   9       32.25       16.47     10.86 o 
  -4  10   9       44.79       47.04      9.07 o 
  -3  10   9      195.06      200.05     20.69 o 
  -2  10   9       12.78        4.66      9.24 o 
 -11   0  10       85.67      108.69     17.63 o 
 -10   0  10      287.36      305.51     20.56 o 
  -9   0  10       25.54       37.60     12.93 o 
  -8   0  10      272.29      281.42     19.39 o 
  -7   0  10        1.93        5.29     11.16 o 
  -6   0  10      300.61      294.93     18.21 o 
  -5   0  10       39.70       41.71     11.75 o 
  -4   0  10       67.51       63.45     11.75 o 
  -3   0  10      660.16      605.14     22.91 o 
  -2   0  10      480.98      482.35     22.33 o 
  -1   0  10      881.88      933.56     30.55 o 
   0   0  10     1084.90     1112.75     35.25 o 
   1   0  10      172.29      189.77     18.80 o 
   2   0  10      231.92      266.14     22.33 o 
 -11   1  10        7.60        4.55     11.75 o 
 -10   1  10       35.98       37.74     10.78 o 
  -9   1  10       77.93       96.35     10.17 o 
  -8   1  10       35.77       39.58      8.69 o 
  -7   1  10      220.45      222.91     12.63 o 
  -6   1  10       70.74       89.13      8.28 o 
  -5   1  10      448.05      448.09     13.80 o 
  -4   1  10      228.50      234.07     10.59 o 
  -3   1  10      140.66      133.06      9.53 o 
  -2   1  10      544.25      506.83     15.89 o 
  -1   1  10       37.35       43.25     24.38 o 
   0   1  10      250.31      231.82     12.62 o 
   1   1  10      112.62      111.84     12.44 o 
   2   1  10       11.55       15.98     12.25 o 
 -11   2  10       12.46       13.03     11.54 o 
 -10   2  10       17.93       15.75     10.29 o 
  -9   2  10        3.32       -7.05      9.03 o 
  -8   2  10       12.46       11.11      8.89 o 
  -7   2  10        9.51       17.17     12.71 o 
  -6   2  10       28.62       30.20      7.81 o 
  -5   2  10      119.15      120.06      8.29 o 
  -4   2  10        5.29        5.30      7.00 o 
  -3   2  10       72.40       69.47      7.98 o 
  -2   2  10        0.44       -8.82      7.87 o 
  -1   2  10        4.13        2.06      8.29 o 
   0   2  10        0.15       30.55     14.69 o 
   1   2  10        8.13        4.01     11.61 o 
 -11   3  10       69.40       45.05     11.54 o 
 -10   3  10        1.18       -2.01     17.04 o 
  -9   3  10      104.09      107.72      9.49 o 
  -8   3  10       43.27       29.16      7.97 o 
  -7   3  10       69.99       83.45      8.44 o 
  -6   3  10       71.21       66.92      8.85 o 
  -5   3  10        5.87        5.84      6.65 o 
  -4   3  10      253.07      253.82     15.10 o 
  -3   3  10      127.70      152.48      8.65 o 
  -2   3  10      284.66      283.58     16.71 o 
  -1   3  10      170.29      168.08     10.09 o 
   0   3  10       42.86       43.00      9.77 o 
   1   3  10       17.15       28.51     10.11 o 
 -11   4  10      134.32      135.98     11.31 o 
 -10   4  10       34.79       58.03     10.16 o 
  -9   4  10       81.63       89.68      9.35 o 
  -8   4  10       46.89       55.11      8.34 o 
  -7   4  10       19.78       23.74     11.16 o 
  -6   4  10      274.75      248.31     15.28 o 
  -5   4  10      328.21      331.71     10.56 o 
  -4   4  10      409.83      367.71     11.13 o 
  -3   4  10      545.50      532.02     13.87 o 
  -2   4  10       25.10       37.37      8.13 o 
  -1   4  10      296.52      293.69     12.70 o 
   0   4  10      115.77      129.74     10.64 o 
   1   4  10       44.38       45.06     10.25 o 
 -10   5  10        0.28       -8.83      9.34 o 
  -9   5  10        0.79        1.05      8.68 o 
  -8   5  10       14.78       -4.12      7.72 o 
  -7   5  10       15.41        6.52      6.85 o 
  -6   5  10       29.23       29.24     21.15 o 
  -5   5  10       45.30       45.83     13.43 o 
  -4   5  10        3.54        7.23      8.90 o 
  -3   5  10       38.69       38.40      9.64 o 
  -2   5  10       24.11       28.59      8.16 o 
  -1   5  10        0.86       -8.84      8.70 o 
   0   5  10       20.99        7.95      9.92 o 
   1   5  10        0.56        0.08     18.68 o 
 -10   6  10        6.38       10.67      9.43 o 
  -9   6  10        3.70        4.22      8.85 o 
  -8   6  10       13.50       20.25      7.98 o 
  -7   6  10        2.18       -3.76     13.69 o 
  -6   6  10       39.71       41.51     13.67 o 
  -5   6  10      149.71      122.31     19.09 o 
  -4   6  10       18.75       15.99     16.16 o 
  -3   6  10      198.18      201.89      9.30 o 
  -2   6  10        4.71       -8.19     10.53 o 
  -1   6  10       16.42        8.18      9.52 o 
   0   6  10        6.01        1.31      8.24 o 
  -9   7  10      146.75      138.65     13.85 o 
  -8   7  10        3.74       -0.79     14.77 o 
  -7   7  10      344.61      336.55     40.83 o 
  -6   7  10      108.31      121.18     16.08 o 
  -5   7  10      164.77      150.20     40.83 o 
  -4   7  10      395.58      415.14     46.71 o 
  -3   7  10        0.01        4.93      5.87 o 
  -2   7  10      225.72      225.68     11.11 o 
  -1   7  10       36.60       43.63     10.38 o 
  -8   8  10      186.86      193.75     19.48 o 
  -7   8  10        9.82       -2.76     15.63 o 
  -6   8  10      237.69      220.72     18.47 o 
  -5   8  10      161.42      135.56     18.03 o 
  -4   8  10       12.95       -1.03     17.92 o 
  -3   8  10      160.27      175.87     10.75 o 
  -2   8  10       21.27       19.37      9.48 o 
  -5   9  10       65.78       66.26     16.85 o 
  -4   9  10        7.55       -6.58     15.87 o 
 -10   1  11        4.90       -2.90     10.17 o 
  -9   1  11      130.89      137.99     12.04 o 
  -8   1  11       30.56       22.84      9.53 o 
  -7   1  11      224.20      209.44     11.37 o 
  -6   1  11      304.85      304.48     12.44 o 
  -5   1  11       25.77       22.90      8.45 o 
  -4   1  11      210.79      235.03     20.56 o 
  -3   1  11        0.44        2.43      8.87 o 
  -2   1  11       25.39       20.81      9.94 o 
  -1   1  11       18.44       31.68     21.74 o 
   0   1  11        5.05        3.92     11.37 o 
 -10   2  11      131.18      144.95     12.54 o 
  -9   2  11        9.45       15.46      9.74 o 
  -8   2  11      262.35      288.74     14.05 o 
  -7   2  11       75.61       72.21      9.45 o 
  -6   2  11       83.72       66.37      9.44 o 
  -5   2  11      470.73      470.46     14.68 o 
  -4   2  11        0.49        8.64     11.46 o 
  -3   2  11      141.45      156.90     11.12 o 
  -2   2  11        2.40       -4.87      9.87 o 
  -1   2  11        2.36      -17.45     10.44 o 
 -10   3  11       19.96       39.20     11.28 o 
  -9   3  11      132.00      149.24     11.52 o 
  -8   3  11       54.62       55.60     11.41 o 
  -7   3  11       89.43      107.68      9.29 o 
  -6   3  11      200.57      195.11      9.66 o 
  -5   3  11        0.57       -1.84      7.48 o 
  -4   3  11      156.82      165.42     12.26 o 
  -3   3  11       23.63       28.67      8.62 o 
  -2   3  11        3.27       -5.59     10.31 o 
  -1   3  11       19.08       15.94     11.34 o 
  -9   4  11        1.68       10.17      9.10 o 
  -8   4  11       45.31       36.21      8.51 o 
  -7   4  11       34.04       47.33      8.94 o 
  -6   4  11       47.23       37.69      7.73 o 
  -5   4  11       50.65       77.55      8.07 o 
  -4   4  11       29.39       23.96     10.63 o 
  -3   4  11       48.23       61.59      8.78 o 
  -2   4  11        0.90        3.25      8.71 o 
  -1   4  11       39.79       44.31     10.42 o 
  -9   5  11      283.90      299.12     22.45 o 
  -8   5  11      126.63      139.26     18.01 o 
  -7   5  11      210.56      231.73     17.16 o 
  -6   5  11      120.84      110.70     15.74 o 
  -5   5  11        0.62        4.54     13.04 o 
  -4   5  11       61.16       80.73      9.50 o 
  -3   5  11       80.44       77.94      9.51 o 
  -2   5  11       63.31       64.40     11.27 o 
  -8   6  11      149.13      194.48     34.37 o 
  -7   6  11       69.24       48.72     15.98 o 
  -6   6  11       20.07        4.69     15.74 o 
  -5   6  11      139.21      164.28     16.90 o 
  -4   6  11        4.27        2.12     15.03 o 
  -3   6  11      131.03      134.92     10.04 o 
  -6   7  11        8.47      -21.29     25.56 o 
  -5   7  11       18.80       16.32     16.41 o 
  -8   0  12      148.52      142.77     16.45 o 
  -7   0  12        7.09       -8.23     13.51 o 
  -6   0  12       26.20       11.75     14.10 o 
  -5   0  12       66.28       88.13     15.28 o 
  -4   0  12        5.77        8.23     14.10 o 
  -3   0  12      307.61      302.57     19.98 o 
  -8   1  12       56.26       56.08     10.96 o 
  -7   1  12       36.80       34.26     10.36 o 
  -6   1  12       73.87       72.76     15.57 o 
  -5   1  12       21.57       25.21     20.56 o 
  -4   1  12      112.33      105.82     11.37 o 
  -3   1  12        5.62      -12.04     20.86 o 
  -8   2  12        1.89        1.04     10.30 o 
  -7   2  12      109.38      116.72     21.44 o 
  -6   2  12        0.04        0.13      9.18 o 
  -5   2  12       59.86       64.26     16.74 o 
  -4   2  12        3.04       -9.07      9.31 o 
  -7   3  12       40.34       48.39     10.44 o 
  -6   3  12      100.11      101.30      9.50 o 
  -5   3  12        0.64       10.42     15.06 o 
  -4   3  12       60.61       74.42     13.62 o 
                                                 
